# Supplementary material for: The π-trap approach for obtaining crystal structure data of inherently amorphous cluster compounds
Source: Nat Commun. 2025 Aug 25;16:7903. doi: 10.1038/s41467-025-62928-y (PMC12378380; doi:10.1038/s41467-025-62928-y)
Supplement: Supplementary file 3 — Source Data [file 41467_2025_62928_MOESM3_ESM.zip]

Archive with 10 entries (10 files):
- CONTCAR_comp1.vasp
- CONTCAR_comp1.xyz
- CONTCAR_comp2.vasp
- CONTCAR_comp2.xyz
- CONTCAR_comp3.vasp
- CONTCAR_comp3.xyz
- [(PhSn)4S6].xyz
- [(PhSn)4S6]_HSE.xyz
- [(PhSn)4Se6].xyz
- [(PhSn)4Se6]_HSE.xyz
