# Supplementary material for: The π-trap approach for obtaining crystal structure data of inherently amorphous cluster compounds
Source: Nat Commun. 2025 Aug 25;16:7903. doi: 10.1038/s41467-025-62928-y (PMC12378380; doi:10.1038/s41467-025-62928-y)
Supplement: Supplementary file 3 — Source Data [file 41467_2025_62928_MOESM3_ESM.zip › CONTCAR_comp1.vasp]

Min_Murnaghan                           
  0.99873881628512828     
    19.6285671937630930    0.0078622643267768    0.0172404801414541
     0.7490713316829349   19.6326311309716814   -0.0284456945970586
     0.7586891038850280    0.6854951033726807   19.5349516213554999
   Sn   S    C    H    O 
    24    36   346   152     2
Direct
  0.8952080721050077  0.6317415984788276  0.5188143926076580
  0.1046522826945815  0.3682401905644879  0.4810375511162785
  0.5130206248294098  0.8892074259896404  0.6264169527946357
  0.4866705983503595  0.1107225987340817  0.3734671765792749
  0.6275803230665190  0.5150789871958747  0.8905433556038548
  0.3720406875486865  0.4851156577939112  0.1092381961196704
  0.8781293261838216  0.6936931366339805  0.3328876933058478
  0.1217803366658836  0.3063641765957906  0.6670783599501664
  0.3297587896933672  0.8782980789484095  0.6922291565138945
  0.6699553940213215  0.1218854607956791  0.3078043315098060
  0.6931343300703150  0.3315483970293920  0.8793275668602670
  0.3067190984504778  0.6686776737140137  0.1205644535107225
  0.0508963027348473  0.6171782249541089  0.3924982674859738
  0.9489778269855753  0.3826710273687459  0.6073372917577355
  0.3951433545415459  0.0499208531896033  0.6197664728748787
  0.6046566579595001  0.9501330251400538  0.3800122740863030
  0.6200380859768696  0.3965576265553538  0.0516857923419109
  0.3797327136995829  0.6035654188099080  0.9482093240471831
  0.9004315737785372  0.5020320391734957  0.3783772873835609
  0.0994139137542764  0.4979629294122174  0.6214738543910250
  0.3729407331930644  0.9057103986003886  0.4983404640605014
  0.6266451456523422  0.0942911731980243  0.5016218277529960
  0.5000879886192062  0.3742400767519145  0.9055160299026531
  0.4997086516253724  0.6258851141002169  0.0943608207339563
  0.8323245305567258  0.7157845432286998  0.4478224159848148
  0.1675097341126327  0.2842302030178931  0.5521117076899019
  0.4430190189420394  0.8289574507875166  0.7132098100014433
  0.5566617199555288  0.1711028329245643  0.2867770158983954
  0.7140046508210995  0.4445611577748846  0.8301182804737395
  0.2856981614872766  0.5556483446617295  0.1697070146877891
  0.0007971762562002  0.7031508174750898  0.3151647398885870
 -0.0008803691854792  0.2967772980851687  0.6847337155471092
  0.3162108080889694  0.0005241030439768  0.7052935024033496
  0.6837255211790237 -0.0003155567754796  0.2946926282423668
  0.7052227805874971  0.3174506184796106  0.0021856422402618
  0.2946620912053228  0.6828019724099158 -0.0022874879505026
  0.0234317037947701  0.5044557145693805  0.3578773493680665
  0.9764199267495157  0.4954494875579796  0.6418299321256216
  0.3574447601573619  0.0285695343352273  0.5061697245425372
  0.6422208221767493  0.9714796374170170  0.4936249283162304
  0.5070462523131885  0.3588746888722641  0.0290223297104938
  0.4927288027720148  0.6412756769928765  0.9708481375277177
  0.8584268497190884  0.5184820796193915  0.4956704869767345
  0.1414761805508808  0.4814890330285110  0.5041797952597796
  0.4875178063839385  0.8573376877476520  0.5117242926903459
  0.5120216944645907  0.1426045951942669  0.4882000996780820
  0.5140194595703319  0.4887001403614212  0.8567969735896216
  0.4856403022786424  0.5114397393304029  0.1430135191592484
  0.8404210185994202  0.5821874734971921  0.3019092876418556
  0.1594490396612336  0.4178891535942592  0.6980183360192305
  0.2977441307579232  0.8445589932829473  0.5792974876432539
  0.7018854306211892  0.1555508754348689  0.4207775267906027
  0.5811568316922294  0.2983582046831868  0.8449517104946391
  0.4186989963085492  0.7018389345428299  0.1548971624162532
  0.0176133687623343  0.6449893416852910  0.5094875069248090
  0.9822592623899438  0.3549356216270663  0.4903194555551469
  0.5111136686583058  0.0107638222624387  0.6442701861882737
  0.4886404134742202  0.9891757997944232  0.3555262723606862
  0.6442785199850857  0.5123181774021117  0.0129037276248805
  0.3554583709344589  0.4877997088452553  0.9868661352178832
  0.8720459128497193  0.4008009526373811  0.3580370538963127
  0.1277701445132151  0.5992015053814107  0.6417666075552936
  0.3494801019946568  0.8821797106673329  0.3960619632715932
  0.6502287662762575  0.1177762726624733  0.6038746515099366
  0.3981391618324450  0.3501891079942314  0.8825680391936928
  0.6016796870016582  0.6499434451076789  0.1172678976926536
  0.9096476875415189  0.3618818712207351  0.3100022063680007
  0.0901345460572184  0.6381523720126140  0.6897472173320893
  0.3057038162510128  0.9252079142862493  0.3578071605391357
  0.6940606265022138  0.0747219079649405  0.6420404324561492
  0.3604647279678621  0.3067004699465187  0.9265512357665563
  0.6393205847186212  0.6934332077182026  0.0732522023546957
  0.8180243868682812  0.3723537055144082  0.3968032057745489
  0.1818675353217715  0.6275947318069542  0.6030716689872870
  0.3814694538541232  0.8246847969184130  0.3666149705294935
  0.6183757710821884  0.1753120369008813  0.6333741724868195
  0.3682443389286374  0.3812990858732137  0.8249788738824493
  0.6315948005968134  0.6189290860900285  0.1748934520457310
  0.8015346714130448  0.3048617192392485  0.3871771297845379
  0.1983959641846565  0.6950714121250927  0.6127152410695846
  0.3688552157079646  0.8098848860698900  0.2989813716121497
  0.6312056389401682  0.1901429826128476  0.7009504979000866
  0.3008037933112984  0.3680602930264836  0.8110041831218626
  0.6990059682206389  0.6322850692214662  0.1888783728056813
  0.8927474721507797  0.2944633568339129  0.3005021548602814
  0.1070775804292849  0.7055553958111899  0.6992642658950170
  0.2932421424219614  0.9100429939938811  0.2902447610471202
  0.7067430773704334  0.0899193849005077  0.7095436190745418
  0.2931004054792254  0.2935964785028515  0.9121950301081477
  0.7066503074771234  0.7066616212676962  0.0876238466740955
  0.8388081896735544  0.2660699796523122  0.3391073286674756
  0.1610850654005477  0.7339027336658237  0.6607259917209977
  0.3246176438100886  0.8523440576397172  0.2610262769917676
  0.6755333645070100  0.1476798017155549  0.7387967522266951
  0.2634393545683301  0.3240379868961040  0.8543653890253601
  0.7363211082574419  0.6763257244198825  0.1454962594711979
  0.7768499428014674  0.8000939106088656  0.2639063133379222
  0.2233380013392350  0.2002244771905581  0.7360143389338368
  0.2624273334190496  0.7768888786204231  0.7995453714617915
  0.7372141751230606  0.2233050737484612  0.2004123062468638
  0.8008655086985812  0.2643247550298099  0.7776582230469644
  0.1989597587593383  0.7358855426537926  0.2222562606300877
  0.7558417946501491  0.8475555545961379  0.2132865582086052
  0.2444789884090609  0.1528065104786992  0.7866117349791645
  0.2120551466238776  0.7552803857394708  0.8471770700481634
  0.7875778687331815  0.2449052007249414  0.1527672536565381
  0.8483794422808872  0.2139292433690336  0.7559221894468229
  0.1514949225802769  0.7863191086566494  0.2440005978534394
  0.8863949412894450  0.7853326627841541  0.2027417166361010
  0.1136850002965436  0.2144989130520648  0.7970944779933092
  0.1988584193601377  0.8845304502453795  0.7830670551862007
  0.8008776910730140  0.1157363876201956  0.2170234290402546
  0.7839442753973458  0.2010993387606269  0.8857314579307329
  0.2160315207767690  0.7991812470620675  0.1142454833843196
  0.7998190061098122  0.8640518470221349  0.1576847767339258
  0.2005323738538829  0.1361043403361409  0.8421657430032990
  0.1553319776092002  0.7979817941568063  0.8628233048579951
  0.8443396247029517  0.2022362871455796  0.1371784888239030
  0.8636986147729243  0.1573585854626338  0.7987310150766023
  0.1362709223664692  0.8429402463858892  0.2012241634674737
  0.8422303510351756  0.7689757246058881  0.2586542022411424
  0.1578465019510674  0.2310931136321157  0.7412532252151003
  0.2558141588460741  0.8416161375107587  0.7675174866939887
  0.7438764741093353  0.1586152833117550  0.2325079789776827
  0.7686287926948635  0.2578623818274988  0.8426631291882056
  0.2312566043051767  0.7423737653630302  0.1572826049255458
  0.8650292611666889  0.8329019907472841  0.1523348115397274
  0.1351912690689774  0.1669618694197211  0.8474628867300293
  0.1486121773684737  0.8625062337096643  0.8306824037622088
  0.8511170862793782  0.1377546109714455  0.1693994947909685
  0.8314478363610468  0.1508406772850617  0.8635793930509165
  0.1685724400490142  0.8494752570655904  0.1364017913034255
  0.1596068606555072  0.6285560381720817  0.3865504204807138
  0.8402569836145631  0.3713813528582309  0.6133263595563699
  0.3920865760495748  0.1575152947248825  0.6353876912189929
  0.6078945423165948  0.8425382583717165  0.3644490168270647
  0.6334795422618626  0.3931114685344436  0.1604194584644906
  0.3662858963559163  0.6070259846672460  0.8394717871484595
  0.1862618223288369  0.6842469402267317  0.4181668541097335
  0.8135848428356746  0.3157204734575195  0.5816798305509152
  0.4268371897761831  0.1814651260758485  0.6905167628160344
  0.5732356793388825  0.8185689041397821  0.3092709727269538
  0.6863596628696370  0.4291615541725942  0.1868259376767834
  0.3134564060220504  0.5708834287578141  0.8130948945002289
  0.2742050468029427  0.5896404025699267  0.3522327775387716
  0.7256578032398852  0.4103271508646514  0.6476189792069783
  0.3549127376351562  0.2731211543523547  0.6042956559097246
  0.6451696745442520  0.7269664723842117  0.3955193862162138
  0.5998959478992829  0.3537592895145075  0.2752968880059669
  0.3998252690723794  0.6463211114160425  0.7245640563888394
  0.2568044488029700  0.6926773219515177  0.4163532646099121
  0.7430385648745844  0.3073046418145538  0.5834738340357574
  0.4247392199132983  0.2512142440209296  0.7029311201110318
  0.5754255737480334  0.7488303722838511  0.2968205821934908
  0.6961402779844875  0.4269419124550585  0.2573836208731102
  0.3036842455192984  0.5730165870064998  0.7425380997172557
  0.3007127722963748  0.6452758853421903  0.3835975175545663
  0.6991403726019485  0.3546936234086646  0.6162588921171165
  0.3887741022846495  0.2967962047568534  0.6599062907672638
  0.6114017349667684  0.7032749385852322  0.3398592980798021
  0.6529043907434203  0.3893255289730105  0.3015339577381257
  0.3468770851974149  0.6106470373229006  0.6983558833494083
  0.2036261750235039  0.5812612656742062  0.3533480585040552
  0.7962441160166512  0.4186895614137144  0.6465199712859264
  0.3560709130241634  0.2032561804114243  0.5921470765315466
  0.6439175830964491  0.7968254783626204  0.4077124398526132
  0.5902418680220048  0.3552756890788406  0.2046853627816921
  0.4094728927356550  0.6448845877959667  0.7951752255357400
  0.9125098349261236  0.6946961711868562  0.6584984766292494
  0.0872813036142318  0.3053869432938111  0.3412795921311952
  0.6616632466320431  0.8878128621926344  0.6749219344317214
  0.3381387510925336  0.1119274165076940  0.3246919014112289
  0.6859251998925172  0.6594205633695274  0.8890897908547580
  0.3137912256389743  0.3407918625591015  0.1107030682572198
  0.8959634165060107  0.7116441473999267  0.7261707389684490
  0.1037692620498830  0.2885824886630931  0.2735557574120488
  0.7298285559185016  0.8646790879706144  0.6775461392737028
  0.2699625089986778  0.1349930827807170  0.3219393791679655
  0.6933180938569283  0.7272336066239815  0.8667050038923462
  0.3064011819360523  0.2729735083866646  0.1330563115187749
  0.8367925893958712  0.6873806617452742  0.7592100974476114
  0.1629108507922581  0.3129133437845416  0.2405154170957677
  0.7526377113066134  0.8070020824762391  0.6421718347395299
  0.2470255043268775  0.1926592298000592  0.3572706876488407
  0.6562741284928534  0.7539413636776857  0.8116917422106878
  0.3434252134402945  0.2462291755453731  0.1880641340658919
  0.7947769079919934  0.6447925876643394  0.7252776786532479
  0.2049863681903570  0.3553776127578188  0.2745233390948047
  0.7075108218405055  0.7724603618210253  0.6034981406617224
  0.2920243079158051  0.2272408942220536  0.3960598319369078
  0.6113113943063287  0.7133872299346303  0.7791218803650717
  0.3883471887326442  0.2867868651933695  0.2206855786020681
  0.8110526255189916  0.6276622651987462  0.6575672252355367
  0.1887657481270110  0.3723655412341360  0.3422842134741150
  0.6392660055769376  0.7951060700434452  0.6007035272334852
  0.3602763146844717  0.2046493706346532  0.3989902939830584
  0.6037889455708939  0.6455165089183659  0.8011934213735543
  0.3958772556286305  0.3546679787380769  0.1986468326344006
  0.8695679145750320  0.6532315326610542  0.6238704902936041
  0.1302618297325498  0.3467620237093884  0.3759682588232694
  0.6163761186965967  0.8527082873376927  0.6366075357290677
  0.3832960142639568  0.1470781933425553  0.3631146794433247
  0.6412560040673272  0.6185481961482427  0.8560703764398820
  0.3584456856051270  0.3816508769781659  0.1437518774625428
  0.0294279764502741  0.3211744124053525  0.0244036524144585
  0.9700894832155930  0.6791209797624413  0.9754028405122748
  0.0203222652719790  0.0343845837561564  0.3203185665150604
  0.9794153499715157  0.9656631108866488  0.6795271401145521
  0.3205537345811684  0.0220733151326582  0.0293053622397262
  0.6797201835090796  0.9780268704734769  0.9705851850338548
  0.0928955180349497  0.4935628609772040  0.1526523006135596
  0.9066227679494709  0.5067448533528317  0.8471426334632943
  0.1491684595821892  0.0975788036774324  0.4925470456308169
  0.8505691680537711  0.9024742504288751  0.5072999713927836
  0.4906404776847565  0.1509386833399448  0.0960947300169855
  0.5096084750876854  0.8491678686750767  0.9038022958673798
  0.0931639433614892  0.5632995204101822  0.1350445982468746
  0.9063607036316148  0.4370103400681680  0.8647589788928182
  0.1328704810019827  0.0957997018429897  0.5629510787181016
  0.8668654650384859  0.9042498555719981  0.4368931730700832
  0.5606573807705949  0.1341591015823199  0.0963704465270182
  0.4395923111547593  0.8659466053794690  0.9035251080205248
  0.0294715416926112  0.4624924988880810  0.1754098300723881
  0.9700455676501173  0.5378131901971468  0.8243863006347829
  0.1730848305054842  0.0356784063574964  0.4591642106945358
  0.8266505516897720  0.9643712154863314  0.5406763411786191
  0.4595675185211952  0.1740287096660557  0.0327091791257317
  0.5406868160662260  0.8260786974742771  0.9671849070733977
  0.1316838225687261  0.4450134074122943  0.1105686851005299
  0.8678288409927123  0.5553001348113453  0.8892282694627901
  0.1053426810369395  0.1361070825194727  0.4457615111856787
  0.8943953457739540  0.8639487348888514  0.5540851984587346
  0.4425090497459438  0.1080695471306529  0.1340981243635141
  0.5577401317503680  0.8920366347204869  0.8657969326652737
  0.1322704981259668  0.5870281281351206  0.0746944688432753
  0.8672559719450529  0.4132806242332916  0.9251128931897868
  0.0721294503283843  0.1325650279288488  0.5891308083627139
  0.9276071876912958  0.8674839144032356  0.4107133837432462
  0.5851125944908724  0.0738931667778255  0.1346997885361438
  0.4151383326034714  0.9262102603330343  0.8651919388191818
  0.0301373926058700  0.6046720206444743  0.1398301064303151
  0.9693824844763972  0.3956407763669544  0.8599713846855963
  0.1401127364744250  0.0321318735868146  0.6027133432322388
  0.8596223759494096  0.9679167346565354  0.3971331847937917
  0.6023231062844385  0.1401252905523163  0.0333979380039570
  0.3979239911571049  0.8599785249336301  0.9664976067767411
  0.0292338855224704  0.3947872949927133  0.1477622131149769
  0.9702833694429068  0.6055228944054579  0.8520359924299344
  0.1444148460521369  0.0361229407972924  0.3917220585093871
  0.8553203467678581  0.9639272825214972  0.6081161700405729
  0.3922111629126686  0.1457956542001757  0.0316591333018572
  0.6080427931937700  0.8543125958618001  0.9682341595042755
  0.9688368324234611  0.5022713689590248  0.1799281226443861
  0.0306827126315663  0.4980342967833329  0.8198730885992213
  0.1799404437736673  0.9743957375287524  0.4973806422618399
  0.8197970731865525  0.0256535998577897  0.5024611730633181
  0.4996200839221996  0.1796238846594962  0.9720868821410755
  0.5006310036661882  0.8204822224569132  0.0278035154915001
  0.0924041150126338  0.3840094246562703  0.1075899227970921
  0.9071133733849731  0.6163025061615766  0.8922094825187307
  0.1025129075324147  0.0983031822479984  0.3833818759347141
  0.8972212139027756  0.9017474475310729  0.6164590329329166
  0.3816655962901419  0.1049573202391653  0.0943483545946687
  0.6185861283412286  0.8951481811794680  0.9055493122303090
  0.1694682641020817  0.4678830895884240  0.0526297089902214
  0.8300520925250240  0.5324276661223182  0.9471747330685343
  0.0470178839627191  0.1715813322478007  0.4709672018085703
  0.9527200447757624  0.8284734459777178  0.5288790279218780
  0.4660470725850408  0.0501976610583692  0.1711249693958806
  0.5341996420716304  0.9499065281520072  0.8287659727216723
  0.1695442072805740  0.5401980143176340  0.0343092875720654
  0.8299825197078575  0.4601060877190107  0.9655015240459029
  0.0300650955191586  0.1696210128255193  0.5439756822285668
  0.9696732899693949  0.8304284038891536  0.4558728748314525
  0.5386945437294871  0.0327549496004634  0.1712075788365276
  0.4615505429321382  0.9673499650387284  0.8286841094916801
  0.0937073102309673  0.6431868246636914  0.0424125988116698
  0.9058135642323275  0.3571250772825563  0.9573913266163810
  0.0420331538289018  0.0918776462382164  0.6452005401521224
  0.9577050379903834  0.9081698654289579  0.3546419481380355
  0.6420097138509229  0.0428224007061281  0.0956934860279347
  0.3582413871479124  0.9572798887002241  0.9041962175871010
  0.9691990286007777  0.5746553706786512  0.1617707988168145
  0.0303202159866802  0.4256549460127966  0.8380283720953436
  0.1630547650745881  0.9726216593904494  0.5704400764974142
  0.8366790509418547  0.0274286798188279  0.4294067156747974
  0.5722770004435241  0.1622932678452425  0.9724747663407095
  0.4279739476962224  0.8378104085461181  0.0274170336301803
  0.9684339423948619  0.3690782021685768  0.1260227073741993
  0.0310850682614413  0.6312318968207893  0.8737740888734167
  0.1239961960313119  0.9753449003712059  0.3647475403828717
  0.8757379286369756  0.0247037730000100  0.6350962492009771
  0.3672449256374620  0.1245032534730054  0.9700847469574991
  0.6330106531048917  0.8756019320005813  0.0298057375790928
  0.9056993330681101  0.4757806363529204  0.1572534900523063
  0.0938189459783643  0.5245218825728938  0.8425517811109203
  0.1586251969648060  0.9113021100965708  0.4695531175702587
  0.8411119771982476  0.0887487228561352  0.5302889638338982
  0.4738163748445997  0.1574646680645727  0.9081874198509597
  0.5264356643330249  0.8426424099485083  0.0917042433391023
  0.0925540519022941  0.3478892144560680  0.0471826214135007
  0.9069666109607598  0.6524084288848726  0.9526232392120292
  0.0417184185619580  0.0975625808112877  0.3482871536795600
  0.9580167637054413  0.9024861896086057  0.6515573321120181
  0.3464372519291648  0.0443434226431210  0.0932822481174504
  0.6538165767060453  0.9557594381692549  0.9066079389989842
  0.1696550263122447  0.4304700003626249  0.9897411624227387
  0.8298656069256446  0.5698411215376238  0.0100631913830740
  0.9838020309542201  0.1707861610927554  0.4347340632880661
  0.0159370287121060  0.8292646834011097  0.5651109548708766
  0.4296020714950440  0.9871853737866649  0.1699909617732061
  0.5706453776934760  0.0129177959488793  0.8299033129111002
  0.1699777006452972  0.5476211238227545  0.9601886193810876
  0.8295428415520387  0.4526832635109537  0.0396144363388629
  0.9563946433487269  0.1677847910510753  0.5530364436231702
  0.0433483397326138  0.8322659909593662  0.4468091580654692
  0.5472594694494682  0.9590780766169287  0.1703205887730121
  0.4529896871371004  0.0410229999038937  0.8295703099958827
  0.0939720498453057  0.6503476571659337  0.9708649700571029
  0.9055467729051071  0.3499657234710984  0.0289362889133654
  0.9709220117733582  0.0899400722229859  0.6539606121942869
  0.0288188756861281  0.9101139840703696  0.3458829829373942
  0.6503087421930354  0.9716888687166252  0.0947850382808942
  0.3499457382916499  0.0284154269774548  0.9051047713761871
  0.9055012440076143  0.4104352593110539  0.1307744634308117
  0.0940201905929831  0.5898673979869000  0.8690254975442024
  0.1312031181819087  0.9117316328203690  0.4044955863128443
  0.8685334992319004  0.0883230822474889  0.5953471199675513
  0.4088812294710769  0.1304422302408389  0.9071537306734205
  0.5913723348325497  0.8696653797881960  0.0927305735329873
  0.1319328100857286  0.3715845514193613  0.9870519676339627
  0.8675903462885071  0.6287224810860972  0.0127510601947763
  0.9811215683184517  0.1345435272217337  0.3745460734838524
  0.0186155715406788  0.8655061887202880  0.6253038373353073
  0.3709259269908400  0.9842500240266912  0.1318590361854964
  0.6293221604088053  0.0158520365028200  0.8680357242965139
  0.1699817434296906  0.4798027302657932  0.9325509448174646
  0.8295352500923272  0.5205063791908198  0.0672513342181955
  0.9277277443778129  0.1684362380134629  0.4855297069330299
  0.0720144986689898  0.8316157013044255  0.5143146845411769
  0.4798590691504134  0.9308359038521976  0.1694964465722422
  0.5203917193684157  0.0692667647412078  0.8303938897238645
  0.1328536209463312  0.6016523650117727  0.9289898287051778
  0.8666684236596748  0.3986520217806327  0.0708077138565544
  0.9273132492831800  0.1286059313020830  0.6069764469048957
  0.0724290799245128  0.8714492705176564  0.3928674007701317
  0.6020130721862628  0.9290250500881733  0.1328171891971531
  0.3982395426428726  0.0710826378965158  0.8670682565783384
  0.9685176524662874  0.3316651038327759  0.0630610721537035
  0.0309983742897216  0.6686446806615014  0.9367398520129687
  0.0607061731388281  0.9744278699736142  0.3284853401315503
  0.9390305626790106  0.0256219800224952  0.6713599606387951
  0.3308194610666961  0.0614202207734058  0.9688666660866451
  0.6694521146116398  0.9386798468180725  0.0310257698889862
  0.0929998804353630  0.3597723431230834  0.9270546291448474
  0.9065189849136297  0.6405362158809590  0.0727433565312294
  0.9223199424872418  0.0941354551870243  0.3629582067098886
  0.0774198389610265  0.9059145201327776  0.6368928312404905
  0.3603213368493413  0.9249098034350567  0.0916150549211410
  0.6399258371003805  0.0751911390050643  0.9082777777658408
  0.0296745753511298  0.3285474381273454  0.9500828412159599
  0.9698412542774919  0.6717527996970395  0.0497164600422690
  0.9464603352295956  0.0322781053003176  0.3294003792397443
  0.0532793890000854  0.9677706127128632  0.6704458397025678
  0.3290764361180672  0.9481995420616071  0.0282972866560349
  0.6711806409921844  0.0519052137719752  0.9715930423129396
  0.1325246509468472  0.4684753467763648  0.8748808148453341
  0.8669897514522662  0.5318344116158866  0.1249242633282533
  0.8712615847926540  0.1295483471942442  0.4743713661543703
  0.1284785323716804  0.8705062651604351  0.5254695694822414
  0.4696553989574829  0.8737939920491570  0.1308132025664498
  0.5305961144396888  0.1263099937544365  0.8690779279060903
  0.0932315630630423  0.4073956187820795  0.8721111068770293
  0.9062860761839336  0.5929166252933317  0.1276913311324397
  0.8685712485986077  0.0916077259018686  0.4120447548416744
  0.1311645914538190  0.9084430676794801  0.5878000832424876
  0.4088480157689291  0.8708239327522679  0.0910570604487235
  0.5914027597659518  0.1292798764870582  0.9088346561034403
  0.0305174491180246  0.6541292565457393  0.0826364756528187
  0.9689990119628670  0.3461802903364172  0.9171660393827882
  0.0840149845531914  0.0297133140920397  0.6536387890053272
  0.9157204698085227  0.9703349311234566  0.3462038424676887
  0.6526800305589916  0.0837210294612780  0.0329988694822567
  0.3475683945942425  0.9163805642755565  0.9668941928277807
  0.8373385900125970  0.8343063531767565  0.9543663521290143
  0.1640514685217993  0.1656108297660497  0.0454172568658373
  0.8689200486271722  0.9045601533631050  0.9516675319137764
  0.1358669239949902  0.0937375025738836  0.0475755255351428
  0.8543669082870410  0.9322784876493145  0.8782282217447110
  0.1468967554088217  0.0679149603912540  0.1224151064368931
  0.8293298603188872  0.8696495973290228  0.8420327651306910
  0.1710265618421967  0.1312489917213323  0.1578821196942322
  0.3963086486780290  0.3999500355791115  0.3806460785271676
  0.6033565517403652  0.5998253252068722  0.6193264335708992
  0.3995798883436614  0.4204982228484709  0.4539581861986927
  0.6003236458600734  0.5794414105381750  0.5459393699883498
  0.3420107154938679  0.4498434297457760  0.4883174796110891
  0.6579814530838595  0.5500993002727680  0.5117260574854929
  0.3454999815370940  0.4712567670180679  0.5554286020927578
  0.6546986134781512  0.5287833318203687  0.4445568114164608
  0.4069309466543550  0.4641013070142863  0.5894558721281377
  0.5933866199250862  0.5360365084740049  0.4103310551913040
  0.4642822259929082  0.4341592118183273  0.5561998166497629
  0.5359623935155192  0.5659924093908629  0.4434398358756886
  0.4604269079917005  0.4123702673898279  0.4892165967793026
  0.5396127865643178  0.5876835236981146  0.5104758151253973
  0.9528199275984449  0.3832400938680319  0.2806547638597927
  0.0468926355099841  0.6168443868980757  0.7190241295781769
  0.2817267277148203  0.9709184508584136  0.3800588882073713
  0.7179246742691163  0.0289713306386439  0.6197660291846275
  0.3828799071032796  0.2835597954927349  0.9725131453171362
  0.6169006519224461  0.7164922157702797  0.0272568698904469
  0.7893003230009991  0.4018392229004043  0.4355410681825502
  0.2106171419941456  0.5980887859075745  0.5643674501645209
  0.4170117132594392  0.7916721977446343  0.3956031440219427
  0.5827705670946753  0.2083290619929729  0.6044714547959026
  0.3968061706550216  0.4165348338781179  0.7911633086589971
  0.6030698218322299  0.5836834741050543  0.2087310325106095
  0.7596411015614094  0.2822807856373159  0.4174318292618699
  0.2403526514164123  0.7176153790608170  0.5825248982356335
  0.3937522530553760  0.7651386465044258  0.2757737813538124
  0.6063853948087705  0.2349012842834883  0.7242097455194069
  0.2773286363470363  0.3921947504561981  0.7660897640859888
  0.7224958359291014  0.6082311505684135  0.2338214788084090
  0.9217184388533691  0.2639780854991745  0.2628709978710798
  0.0780878984860494  0.7360685496000815  0.7368583062245904
  0.2587532750660586  0.9432172675414757  0.2603196503065585
  0.7412667481982188  0.0567272304294651  0.7394095375636159
  0.2636734027648274  0.2594580247400292  0.9462729468659327
  0.7360385086861946  0.7408090805778977  0.0535201363074123
  0.8259384396191135  0.2133357333707640  0.3317715286108581
  0.1739730422185513  0.7866347283793919  0.6680553442303721
  0.3145283447056949  0.8405025218899209  0.2083717659830585
  0.6858040101757467  0.1595563311983478  0.7913998386323289
  0.2109169015666758  0.3134676911079242  0.8431598645850810
  0.7888155187993933  0.6869906651180411  0.1567119034853255
  0.7416287824277261  0.7875564217237198  0.3067798871239700
  0.2585452811141785  0.2129259981820667  0.6931792101862216
  0.3062079553899227  0.7426862976413432  0.7875583480116212
  0.6934006768081500  0.2574813446562871  0.2123537039993764
  0.7891948445435257  0.3080276846614534  0.7433653282282270
  0.2105305201161880  0.6921233411231557  0.2565070728469597
  0.7047436374341456  0.8714972943013470  0.2172942309091138
  0.2956592667515044  0.1290657247248109  0.7826050619810121
  0.2170355463784953  0.7047201724232904  0.8719385375314020
  0.7825567936238748  0.2954368238306490  0.1279537483817115
  0.8733308671259483  0.2187830601080613  0.7051609881613180
  0.1264787302743831  0.7814323095397577  0.2947269528092261
  0.9375426418924682  0.7612952907527748  0.1979989338648608
  0.0624419289376075  0.2383253445079284  0.8018124009346949
  0.1932396041765359  0.9352033706896812  0.7583638449044841
  0.8065405403970553  0.0650940577907149  0.2417857998278817
  0.7590910647251011  0.1956115691359988  0.9366254300137561
  0.2409149878255300  0.8046595453082283  0.0633654117354828
  0.7829829610176589  0.9012730673346586  0.1184255703272113
  0.2174904974373644  0.0989618276937001  0.8814341501521314
  0.1161842047180565  0.7806497818355326  0.9000515418701759
  0.8834765468623121  0.2195587289201339  0.0999359013775540
  0.9008415566320050  0.1181986946634555  0.7812834361116280
  0.0991477280792111  0.8821177596977915  0.2186678783708266
  0.8996024550635690  0.8454656020937780  0.1088648975751717
  0.1006154543051569  0.1541753657242514  0.8908549639927670
  0.1041291933352324  0.8959354866465240  0.8424239936714476
  0.8956402640173661  0.1043588404904702  0.1577195755509430
  0.8430562574867614  0.1065319106583762  0.8971402637230496
  0.1570163431089551  0.8937936551555290  0.1028401784797745
  0.1525365459712552  0.7211849692516102  0.4447726749473890
  0.8473067144879646  0.2787882915617144  0.5550687102343227
  0.4558928700651711  0.1462711912202476  0.7238799669422619
  0.5441883533144913  0.8537541156123325  0.2758933368007971
  0.7200726481320896  0.4594024432431986  0.1529572782126522
  0.2797836402265039  0.5406288160204404  0.8469935591411123
  0.3083757173820254  0.5531325212538104  0.3257653103694930
  0.6914832957576179  0.4468587278059560  0.6740517378279817
  0.3270566704206650  0.3091537121895528  0.5707990611360113
  0.6730479936163128  0.6909431947938209  0.4290047158788545
  0.5667479177198234  0.3234327687295593  0.3095757174572222
  0.4329478673728643  0.6766557820343018  0.6902668235782385
  0.2772953994619209  0.7366262417985463  0.4402406349950597
  0.7225395875775265  0.2633957809640440  0.5595221882589704
  0.4510739439023440  0.2697529937134305  0.7464574138592177
  0.5491705469625918  0.7302895533137869  0.2532469722218100
  0.7379284525369366  0.4543975974000687  0.2776875099532055
  0.2619445246842002  0.5454697730682222  0.7222591124898377
  0.3558057180963185  0.6519557978174035  0.3820658699318490
  0.6440446055376237  0.3479971921973746  0.6178260451766689
  0.3870670239823753  0.3512428561773208  0.6693367692064234
  0.6132057628649117  0.6488340966775125  0.3303961683580665
  0.6607958624721981  0.3873648552026813  0.3565668816177926
  0.3390054401786274  0.6125313533538507  0.6433223343542224
  0.1835087669835661  0.5377971713722374  0.3281551055362049
  0.8163606391934434  0.4621466247643653  0.6717203979237364
  0.3288578239261312  0.1850267955965509  0.5489863977961175
  0.6710690303209902  0.8150610688321587  0.4509115761582516
  0.5490216417798056  0.3266600108218408  0.1847321904055962
  0.4506477280341135  0.6735785621065962  0.8151070839851186
  0.9590184115888091  0.7138347487604476  0.6332405494583270
  0.0407699979618285  0.2862324281740767  0.3665146929779062
  0.6444177651803188  0.9334165736563220  0.7022452496910994
  0.3554950316676201  0.0663479450153611  0.2973863291750226
  0.7149454419099626  0.6389647471699139  0.9323106518496983
  0.2847875553586420  0.3612597494445363  0.0674760382478478
  0.9292206797373970  0.7441343755914873  0.7532219184612929
  0.0704776809195797  0.2561829330336132  0.2464405657483543
  0.7653267511827924  0.8919529143660273  0.7072656751134537
  0.2345503798672100  0.1076600384087477  0.2921689016764892
  0.7291618568066160  0.7587781932149343  0.8914403543854845
  0.2706089062917624  0.2414473299870621  0.1082336817941481
  0.8235779713612615  0.7020945227884174  0.8114900440147400
  0.1760418171465246  0.2983773481218308  0.1881624752291450
  0.8057153011370815  0.7887751184128140  0.6446970889005493
  0.1939459598006078  0.2108464122353643  0.3546198177123636
  0.6626142185921211  0.8065537993988459  0.7936296657329284
  0.3371339995885392  0.1935883762573896  0.2060599894672381
  0.7487752310779122  0.6255972740777584  0.7514154627046323
  0.2509740620965532  0.3746088798791605  0.2483934782993921
  0.7256506515482173  0.7278674742342111  0.5752212006054132
  0.2737891417904185  0.2718205245851271  0.4243106557912946
  0.5823829020773030  0.7347070153417259  0.7362951531416513
  0.4172518468817462  0.2654514924128715  0.2635226356353120
  0.7776378295924536  0.5945604047934494  0.6313463221054776
  0.2221938589957897  0.4054143710086130  0.3685519435612928
  0.6044067588449374  0.7679833906074004  0.5698595419516355
  0.3950598449974818  0.2317943354441994  0.4298966776428466
  0.5683739058212712  0.6140013287253259  0.7756707747488096
  0.4312824220908875  0.3861675658257225  0.2242018586261166
  0.8629919514257497  0.7961411243234612  0.9879592315084875
  0.1376136756348374  0.2024382529962288  0.0110197579606707
  0.7824308966155505  0.8383902230345605  0.9705204164644596
  0.2193198917890336  0.1639493626834967  0.0305075029350027
  0.8466715028223039  0.9377980026988517 -0.0084736420617173
  0.1623168556327473  0.0608662532567925  0.0097418636228905
  0.9242198377367750  0.8988559725833536  0.9588759719404851
  0.0812071375527602  0.0963847319623072  0.0367357610544610
  0.9004952657164256  0.9523625946286376  0.8522579049901142
  0.0993565288814191  0.0494245780483699  0.1468961585706054
  0.8149078139545408  0.9736512217931108  0.8786018419237538
  0.1855455038318146  0.0258732103971667  0.1250635541770907
  0.7734684975651716  0.8743256772499428  0.8353571697548463
  0.8547494519677380  0.8607750544354441  0.7917747399916898
  0.1459555970117091  0.1401015842942143  0.2083016914477301
  0.2270279412691273  0.1277191547357172  0.1639730362675337
  0.3898272275097692  0.4451053653517532  0.3459641152629487
  0.6094086009727965  0.5545719122855258  0.6539576882251068
  0.3530703996403992  0.3672198601272592  0.3730553703599509
  0.6467399737017571  0.6322763207265635  0.6272048286451716
  0.4433483725081497  0.3721119758055585  0.3636418076828427
  0.5563887401476718  0.6278919151965314  0.6361437050819366
  0.2936727475496794  0.4564907268179791  0.4623916956022011
  0.7062266305256790  0.5433616698390533  0.5378162454562196
  0.2997841487536171  0.4932470556696225  0.5812632253226930
  0.7004873413347378  0.5067941300773433  0.4188399983117684
  0.4099075670999743  0.4818200512393785  0.6416121575991565
  0.5905708251326961  0.5183826296725609  0.3581355299000963
  0.5125761327937628  0.4283511642912180  0.5821789093160158
  0.4877720639145861  0.5718977782064546  0.4172924877847340
  0.5058016279214662  0.3896744536149578  0.4633426241285671
  0.4941795421579852  0.6103853171762946  0.5362373782363977
  0.8449943374108244  0.8110239887807931  0.8856223338634277
  0.1538325933684001  0.1890846790491865  0.1139004544155017

  0.00000000E+00  0.00000000E+00  0.00000000E+00
  0.00000000E+00  0.00000000E+00  0.00000000E+00
  0.00000000E+00  0.00000000E+00  0.00000000E+00
  0.00000000E+00  0.00000000E+00  0.00000000E+00
  0.00000000E+00  0.00000000E+00  0.00000000E+00
  0.00000000E+00  0.00000000E+00  0.00000000E+00
  0.00000000E+00  0.00000000E+00  0.00000000E+00
  0.00000000E+00  0.00000000E+00  0.00000000E+00
  0.00000000E+00  0.00000000E+00  0.00000000E+00
  0.00000000E+00  0.00000000E+00  0.00000000E+00
  0.00000000E+00  0.00000000E+00  0.00000000E+00
  0.00000000E+00  0.00000000E+00  0.00000000E+00
  0.00000000E+00  0.00000000E+00  0.00000000E+00
  0.00000000E+00  0.00000000E+00  0.00000000E+00
  0.00000000E+00  0.00000000E+00  0.00000000E+00
  0.00000000E+00  0.00000000E+00  0.00000000E+00
  0.00000000E+00  0.00000000E+00  0.00000000E+00
  0.00000000E+00  0.00000000E+00  0.00000000E+00
  0.00000000E+00  0.00000000E+00  0.00000000E+00
  0.00000000E+00  0.00000000E+00  0.00000000E+00
  0.00000000E+00  0.00000000E+00  0.00000000E+00
  0.00000000E+00  0.00000000E+00  0.00000000E+00
  0.00000000E+00  0.00000000E+00  0.00000000E+00
  0.00000000E+00  0.00000000E+00  0.00000000E+00
  0.00000000E+00  0.00000000E+00  0.00000000E+00
  0.00000000E+00  0.00000000E+00  0.00000000E+00
  0.00000000E+00  0.00000000E+00  0.00000000E+00
  0.00000000E+00  0.00000000E+00  0.00000000E+00
  0.00000000E+00  0.00000000E+00  0.00000000E+00
  0.00000000E+00  0.00000000E+00  0.00000000E+00
  0.00000000E+00  0.00000000E+00  0.00000000E+00
  0.00000000E+00  0.00000000E+00  0.00000000E+00
  0.00000000E+00  0.00000000E+00  0.00000000E+00
  0.00000000E+00  0.00000000E+00  0.00000000E+00
  0.00000000E+00  0.00000000E+00  0.00000000E+00
  0.00000000E+00  0.00000000E+00  0.00000000E+00
  0.00000000E+00  0.00000000E+00  0.00000000E+00
  0.00000000E+00  0.00000000E+00  0.00000000E+00
  0.00000000E+00  0.00000000E+00  0.00000000E+00
  0.00000000E+00  0.00000000E+00  0.00000000E+00
  0.00000000E+00  0.00000000E+00  0.00000000E+00
  0.00000000E+00  0.00000000E+00  0.00000000E+00
  0.00000000E+00  0.00000000E+00  0.00000000E+00
  0.00000000E+00  0.00000000E+00  0.00000000E+00
  0.00000000E+00  0.00000000E+00  0.00000000E+00
  0.00000000E+00  0.00000000E+00  0.00000000E+00
  0.00000000E+00  0.00000000E+00  0.00000000E+00
  0.00000000E+00  0.00000000E+00  0.00000000E+00
  0.00000000E+00  0.00000000E+00  0.00000000E+00
  0.00000000E+00  0.00000000E+00  0.00000000E+00
  0.00000000E+00  0.00000000E+00  0.00000000E+00
  0.00000000E+00  0.00000000E+00  0.00000000E+00
  0.00000000E+00  0.00000000E+00  0.00000000E+00
  0.00000000E+00  0.00000000E+00  0.00000000E+00
  0.00000000E+00  0.00000000E+00  0.00000000E+00
  0.00000000E+00  0.00000000E+00  0.00000000E+00
  0.00000000E+00  0.00000000E+00  0.00000000E+00
  0.00000000E+00  0.00000000E+00  0.00000000E+00
  0.00000000E+00  0.00000000E+00  0.00000000E+00
  0.00000000E+00  0.00000000E+00  0.00000000E+00
  0.00000000E+00  0.00000000E+00  0.00000000E+00
  0.00000000E+00  0.00000000E+00  0.00000000E+00
  0.00000000E+00  0.00000000E+00  0.00000000E+00
  0.00000000E+00  0.00000000E+00  0.00000000E+00
  0.00000000E+00  0.00000000E+00  0.00000000E+00
  0.00000000E+00  0.00000000E+00  0.00000000E+00
  0.00000000E+00  0.00000000E+00  0.00000000E+00
  0.00000000E+00  0.00000000E+00  0.00000000E+00
  0.00000000E+00  0.00000000E+00  0.00000000E+00
  0.00000000E+00  0.00000000E+00  0.00000000E+00
  0.00000000E+00  0.00000000E+00  0.00000000E+00
  0.00000000E+00  0.00000000E+00  0.00000000E+00
  0.00000000E+00  0.00000000E+00  0.00000000E+00
  0.00000000E+00  0.00000000E+00  0.00000000E+00
  0.00000000E+00  0.00000000E+00  0.00000000E+00
  0.00000000E+00  0.00000000E+00  0.00000000E+00
  0.00000000E+00  0.00000000E+00  0.00000000E+00
  0.00000000E+00  0.00000000E+00  0.00000000E+00
  0.00000000E+00  0.00000000E+00  0.00000000E+00
  0.00000000E+00  0.00000000E+00  0.00000000E+00
  0.00000000E+00  0.00000000E+00  0.00000000E+00
  0.00000000E+00  0.00000000E+00  0.00000000E+00
  0.00000000E+00  0.00000000E+00  0.00000000E+00
  0.00000000E+00  0.00000000E+00  0.00000000E+00
  0.00000000E+00  0.00000000E+00  0.00000000E+00
  0.00000000E+00  0.00000000E+00  0.00000000E+00
  0.00000000E+00  0.00000000E+00  0.00000000E+00
  0.00000000E+00  0.00000000E+00  0.00000000E+00
  0.00000000E+00  0.00000000E+00  0.00000000E+00
  0.00000000E+00  0.00000000E+00  0.00000000E+00
  0.00000000E+00  0.00000000E+00  0.00000000E+00
  0.00000000E+00  0.00000000E+00  0.00000000E+00
  0.00000000E+00  0.00000000E+00  0.00000000E+00
  0.00000000E+00  0.00000000E+00  0.00000000E+00
  0.00000000E+00  0.00000000E+00  0.00000000E+00
  0.00000000E+00  0.00000000E+00  0.00000000E+00
  0.00000000E+00  0.00000000E+00  0.00000000E+00
  0.00000000E+00  0.00000000E+00  0.00000000E+00
  0.00000000E+00  0.00000000E+00  0.00000000E+00
  0.00000000E+00  0.00000000E+00  0.00000000E+00
  0.00000000E+00  0.00000000E+00  0.00000000E+00
  0.00000000E+00  0.00000000E+00  0.00000000E+00
  0.00000000E+00  0.00000000E+00  0.00000000E+00
  0.00000000E+00  0.00000000E+00  0.00000000E+00
  0.00000000E+00  0.00000000E+00  0.00000000E+00
  0.00000000E+00  0.00000000E+00  0.00000000E+00
  0.00000000E+00  0.00000000E+00  0.00000000E+00
  0.00000000E+00  0.00000000E+00  0.00000000E+00
  0.00000000E+00  0.00000000E+00  0.00000000E+00
  0.00000000E+00  0.00000000E+00  0.00000000E+00
  0.00000000E+00  0.00000000E+00  0.00000000E+00
  0.00000000E+00  0.00000000E+00  0.00000000E+00
  0.00000000E+00  0.00000000E+00  0.00000000E+00
  0.00000000E+00  0.00000000E+00  0.00000000E+00
  0.00000000E+00  0.00000000E+00  0.00000000E+00
  0.00000000E+00  0.00000000E+00  0.00000000E+00
  0.00000000E+00  0.00000000E+00  0.00000000E+00
  0.00000000E+00  0.00000000E+00  0.00000000E+00
  0.00000000E+00  0.00000000E+00  0.00000000E+00
  0.00000000E+00  0.00000000E+00  0.00000000E+00
  0.00000000E+00  0.00000000E+00  0.00000000E+00
  0.00000000E+00  0.00000000E+00  0.00000000E+00
  0.00000000E+00  0.00000000E+00  0.00000000E+00
  0.00000000E+00  0.00000000E+00  0.00000000E+00
  0.00000000E+00  0.00000000E+00  0.00000000E+00
  0.00000000E+00  0.00000000E+00  0.00000000E+00
  0.00000000E+00  0.00000000E+00  0.00000000E+00
  0.00000000E+00  0.00000000E+00  0.00000000E+00
  0.00000000E+00  0.00000000E+00  0.00000000E+00
  0.00000000E+00  0.00000000E+00  0.00000000E+00
  0.00000000E+00  0.00000000E+00  0.00000000E+00
  0.00000000E+00  0.00000000E+00  0.00000000E+00
  0.00000000E+00  0.00000000E+00  0.00000000E+00
  0.00000000E+00  0.00000000E+00  0.00000000E+00
  0.00000000E+00  0.00000000E+00  0.00000000E+00
  0.00000000E+00  0.00000000E+00  0.00000000E+00
  0.00000000E+00  0.00000000E+00  0.00000000E+00
  0.00000000E+00  0.00000000E+00  0.00000000E+00
  0.00000000E+00  0.00000000E+00  0.00000000E+00
  0.00000000E+00  0.00000000E+00  0.00000000E+00
  0.00000000E+00  0.00000000E+00  0.00000000E+00
  0.00000000E+00  0.00000000E+00  0.00000000E+00
  0.00000000E+00  0.00000000E+00  0.00000000E+00
  0.00000000E+00  0.00000000E+00  0.00000000E+00
  0.00000000E+00  0.00000000E+00  0.00000000E+00
  0.00000000E+00  0.00000000E+00  0.00000000E+00
  0.00000000E+00  0.00000000E+00  0.00000000E+00
  0.00000000E+00  0.00000000E+00  0.00000000E+00
  0.00000000E+00  0.00000000E+00  0.00000000E+00
  0.00000000E+00  0.00000000E+00  0.00000000E+00
  0.00000000E+00  0.00000000E+00  0.00000000E+00
  0.00000000E+00  0.00000000E+00  0.00000000E+00
  0.00000000E+00  0.00000000E+00  0.00000000E+00
  0.00000000E+00  0.00000000E+00  0.00000000E+00
  0.00000000E+00  0.00000000E+00  0.00000000E+00
  0.00000000E+00  0.00000000E+00  0.00000000E+00
  0.00000000E+00  0.00000000E+00  0.00000000E+00
  0.00000000E+00  0.00000000E+00  0.00000000E+00
  0.00000000E+00  0.00000000E+00  0.00000000E+00
  0.00000000E+00  0.00000000E+00  0.00000000E+00
  0.00000000E+00  0.00000000E+00  0.00000000E+00
  0.00000000E+00  0.00000000E+00  0.00000000E+00
  0.00000000E+00  0.00000000E+00  0.00000000E+00
  0.00000000E+00  0.00000000E+00  0.00000000E+00
  0.00000000E+00  0.00000000E+00  0.00000000E+00
  0.00000000E+00  0.00000000E+00  0.00000000E+00
  0.00000000E+00  0.00000000E+00  0.00000000E+00
  0.00000000E+00  0.00000000E+00  0.00000000E+00
  0.00000000E+00  0.00000000E+00  0.00000000E+00
  0.00000000E+00  0.00000000E+00  0.00000000E+00
  0.00000000E+00  0.00000000E+00  0.00000000E+00
  0.00000000E+00  0.00000000E+00  0.00000000E+00
  0.00000000E+00  0.00000000E+00  0.00000000E+00
  0.00000000E+00  0.00000000E+00  0.00000000E+00
  0.00000000E+00  0.00000000E+00  0.00000000E+00
  0.00000000E+00  0.00000000E+00  0.00000000E+00
  0.00000000E+00  0.00000000E+00  0.00000000E+00
  0.00000000E+00  0.00000000E+00  0.00000000E+00
  0.00000000E+00  0.00000000E+00  0.00000000E+00
  0.00000000E+00  0.00000000E+00  0.00000000E+00
  0.00000000E+00  0.00000000E+00  0.00000000E+00
  0.00000000E+00  0.00000000E+00  0.00000000E+00
  0.00000000E+00  0.00000000E+00  0.00000000E+00
  0.00000000E+00  0.00000000E+00  0.00000000E+00
  0.00000000E+00  0.00000000E+00  0.00000000E+00
  0.00000000E+00  0.00000000E+00  0.00000000E+00
  0.00000000E+00  0.00000000E+00  0.00000000E+00
  0.00000000E+00  0.00000000E+00  0.00000000E+00
  0.00000000E+00  0.00000000E+00  0.00000000E+00
  0.00000000E+00  0.00000000E+00  0.00000000E+00
  0.00000000E+00  0.00000000E+00  0.00000000E+00
  0.00000000E+00  0.00000000E+00  0.00000000E+00
  0.00000000E+00  0.00000000E+00  0.00000000E+00
  0.00000000E+00  0.00000000E+00  0.00000000E+00
  0.00000000E+00  0.00000000E+00  0.00000000E+00
  0.00000000E+00  0.00000000E+00  0.00000000E+00
  0.00000000E+00  0.00000000E+00  0.00000000E+00
  0.00000000E+00  0.00000000E+00  0.00000000E+00
  0.00000000E+00  0.00000000E+00  0.00000000E+00
  0.00000000E+00  0.00000000E+00  0.00000000E+00
  0.00000000E+00  0.00000000E+00  0.00000000E+00
  0.00000000E+00  0.00000000E+00  0.00000000E+00
  0.00000000E+00  0.00000000E+00  0.00000000E+00
  0.00000000E+00  0.00000000E+00  0.00000000E+00
  0.00000000E+00  0.00000000E+00  0.00000000E+00
  0.00000000E+00  0.00000000E+00  0.00000000E+00
  0.00000000E+00  0.00000000E+00  0.00000000E+00
  0.00000000E+00  0.00000000E+00  0.00000000E+00
  0.00000000E+00  0.00000000E+00  0.00000000E+00
  0.00000000E+00  0.00000000E+00  0.00000000E+00
  0.00000000E+00  0.00000000E+00  0.00000000E+00
  0.00000000E+00  0.00000000E+00  0.00000000E+00
  0.00000000E+00  0.00000000E+00  0.00000000E+00
  0.00000000E+00  0.00000000E+00  0.00000000E+00
  0.00000000E+00  0.00000000E+00  0.00000000E+00
  0.00000000E+00  0.00000000E+00  0.00000000E+00
  0.00000000E+00  0.00000000E+00  0.00000000E+00
  0.00000000E+00  0.00000000E+00  0.00000000E+00
  0.00000000E+00  0.00000000E+00  0.00000000E+00
  0.00000000E+00  0.00000000E+00  0.00000000E+00
  0.00000000E+00  0.00000000E+00  0.00000000E+00
  0.00000000E+00  0.00000000E+00  0.00000000E+00
  0.00000000E+00  0.00000000E+00  0.00000000E+00
  0.00000000E+00  0.00000000E+00  0.00000000E+00
  0.00000000E+00  0.00000000E+00  0.00000000E+00
  0.00000000E+00  0.00000000E+00  0.00000000E+00
  0.00000000E+00  0.00000000E+00  0.00000000E+00
  0.00000000E+00  0.00000000E+00  0.00000000E+00
  0.00000000E+00  0.00000000E+00  0.00000000E+00
  0.00000000E+00  0.00000000E+00  0.00000000E+00
  0.00000000E+00  0.00000000E+00  0.00000000E+00
  0.00000000E+00  0.00000000E+00  0.00000000E+00
  0.00000000E+00  0.00000000E+00  0.00000000E+00
  0.00000000E+00  0.00000000E+00  0.00000000E+00
  0.00000000E+00  0.00000000E+00  0.00000000E+00
  0.00000000E+00  0.00000000E+00  0.00000000E+00
  0.00000000E+00  0.00000000E+00  0.00000000E+00
  0.00000000E+00  0.00000000E+00  0.00000000E+00
  0.00000000E+00  0.00000000E+00  0.00000000E+00
  0.00000000E+00  0.00000000E+00  0.00000000E+00
  0.00000000E+00  0.00000000E+00  0.00000000E+00
  0.00000000E+00  0.00000000E+00  0.00000000E+00
  0.00000000E+00  0.00000000E+00  0.00000000E+00
  0.00000000E+00  0.00000000E+00  0.00000000E+00
  0.00000000E+00  0.00000000E+00  0.00000000E+00
  0.00000000E+00  0.00000000E+00  0.00000000E+00
  0.00000000E+00  0.00000000E+00  0.00000000E+00
  0.00000000E+00  0.00000000E+00  0.00000000E+00
  0.00000000E+00  0.00000000E+00  0.00000000E+00
  0.00000000E+00  0.00000000E+00  0.00000000E+00
  0.00000000E+00  0.00000000E+00  0.00000000E+00
  0.00000000E+00  0.00000000E+00  0.00000000E+00
  0.00000000E+00  0.00000000E+00  0.00000000E+00
  0.00000000E+00  0.00000000E+00  0.00000000E+00
  0.00000000E+00  0.00000000E+00  0.00000000E+00
  0.00000000E+00  0.00000000E+00  0.00000000E+00
  0.00000000E+00  0.00000000E+00  0.00000000E+00
  0.00000000E+00  0.00000000E+00  0.00000000E+00
  0.00000000E+00  0.00000000E+00  0.00000000E+00
  0.00000000E+00  0.00000000E+00  0.00000000E+00
  0.00000000E+00  0.00000000E+00  0.00000000E+00
  0.00000000E+00  0.00000000E+00  0.00000000E+00
  0.00000000E+00  0.00000000E+00  0.00000000E+00
  0.00000000E+00  0.00000000E+00  0.00000000E+00
  0.00000000E+00  0.00000000E+00  0.00000000E+00
  0.00000000E+00  0.00000000E+00  0.00000000E+00
  0.00000000E+00  0.00000000E+00  0.00000000E+00
  0.00000000E+00  0.00000000E+00  0.00000000E+00
  0.00000000E+00  0.00000000E+00  0.00000000E+00
  0.00000000E+00  0.00000000E+00  0.00000000E+00
  0.00000000E+00  0.00000000E+00  0.00000000E+00
  0.00000000E+00  0.00000000E+00  0.00000000E+00
  0.00000000E+00  0.00000000E+00  0.00000000E+00
  0.00000000E+00  0.00000000E+00  0.00000000E+00
  0.00000000E+00  0.00000000E+00  0.00000000E+00
  0.00000000E+00  0.00000000E+00  0.00000000E+00
  0.00000000E+00  0.00000000E+00  0.00000000E+00
  0.00000000E+00  0.00000000E+00  0.00000000E+00
  0.00000000E+00  0.00000000E+00  0.00000000E+00
  0.00000000E+00  0.00000000E+00  0.00000000E+00
  0.00000000E+00  0.00000000E+00  0.00000000E+00
  0.00000000E+00  0.00000000E+00  0.00000000E+00
  0.00000000E+00  0.00000000E+00  0.00000000E+00
  0.00000000E+00  0.00000000E+00  0.00000000E+00
  0.00000000E+00  0.00000000E+00  0.00000000E+00
  0.00000000E+00  0.00000000E+00  0.00000000E+00
  0.00000000E+00  0.00000000E+00  0.00000000E+00
  0.00000000E+00  0.00000000E+00  0.00000000E+00
  0.00000000E+00  0.00000000E+00  0.00000000E+00
  0.00000000E+00  0.00000000E+00  0.00000000E+00
  0.00000000E+00  0.00000000E+00  0.00000000E+00
  0.00000000E+00  0.00000000E+00  0.00000000E+00
  0.00000000E+00  0.00000000E+00  0.00000000E+00
  0.00000000E+00  0.00000000E+00  0.00000000E+00
  0.00000000E+00  0.00000000E+00  0.00000000E+00
  0.00000000E+00  0.00000000E+00  0.00000000E+00
  0.00000000E+00  0.00000000E+00  0.00000000E+00
  0.00000000E+00  0.00000000E+00  0.00000000E+00
  0.00000000E+00  0.00000000E+00  0.00000000E+00
  0.00000000E+00  0.00000000E+00  0.00000000E+00
  0.00000000E+00  0.00000000E+00  0.00000000E+00
  0.00000000E+00  0.00000000E+00  0.00000000E+00
  0.00000000E+00  0.00000000E+00  0.00000000E+00
  0.00000000E+00  0.00000000E+00  0.00000000E+00
  0.00000000E+00  0.00000000E+00  0.00000000E+00
  0.00000000E+00  0.00000000E+00  0.00000000E+00
  0.00000000E+00  0.00000000E+00  0.00000000E+00
  0.00000000E+00  0.00000000E+00  0.00000000E+00
  0.00000000E+00  0.00000000E+00  0.00000000E+00
  0.00000000E+00  0.00000000E+00  0.00000000E+00
  0.00000000E+00  0.00000000E+00  0.00000000E+00
  0.00000000E+00  0.00000000E+00  0.00000000E+00
  0.00000000E+00  0.00000000E+00  0.00000000E+00
  0.00000000E+00  0.00000000E+00  0.00000000E+00
  0.00000000E+00  0.00000000E+00  0.00000000E+00
  0.00000000E+00  0.00000000E+00  0.00000000E+00
  0.00000000E+00  0.00000000E+00  0.00000000E+00
  0.00000000E+00  0.00000000E+00  0.00000000E+00
  0.00000000E+00  0.00000000E+00  0.00000000E+00
  0.00000000E+00  0.00000000E+00  0.00000000E+00
  0.00000000E+00  0.00000000E+00  0.00000000E+00
  0.00000000E+00  0.00000000E+00  0.00000000E+00
  0.00000000E+00  0.00000000E+00  0.00000000E+00
  0.00000000E+00  0.00000000E+00  0.00000000E+00
  0.00000000E+00  0.00000000E+00  0.00000000E+00
  0.00000000E+00  0.00000000E+00  0.00000000E+00
  0.00000000E+00  0.00000000E+00  0.00000000E+00
  0.00000000E+00  0.00000000E+00  0.00000000E+00
  0.00000000E+00  0.00000000E+00  0.00000000E+00
  0.00000000E+00  0.00000000E+00  0.00000000E+00
  0.00000000E+00  0.00000000E+00  0.00000000E+00
  0.00000000E+00  0.00000000E+00  0.00000000E+00
  0.00000000E+00  0.00000000E+00  0.00000000E+00
  0.00000000E+00  0.00000000E+00  0.00000000E+00
  0.00000000E+00  0.00000000E+00  0.00000000E+00
  0.00000000E+00  0.00000000E+00  0.00000000E+00
  0.00000000E+00  0.00000000E+00  0.00000000E+00
  0.00000000E+00  0.00000000E+00  0.00000000E+00
  0.00000000E+00  0.00000000E+00  0.00000000E+00
  0.00000000E+00  0.00000000E+00  0.00000000E+00
  0.00000000E+00  0.00000000E+00  0.00000000E+00
  0.00000000E+00  0.00000000E+00  0.00000000E+00
  0.00000000E+00  0.00000000E+00  0.00000000E+00
  0.00000000E+00  0.00000000E+00  0.00000000E+00
  0.00000000E+00  0.00000000E+00  0.00000000E+00
  0.00000000E+00  0.00000000E+00  0.00000000E+00
  0.00000000E+00  0.00000000E+00  0.00000000E+00
  0.00000000E+00  0.00000000E+00  0.00000000E+00
  0.00000000E+00  0.00000000E+00  0.00000000E+00
  0.00000000E+00  0.00000000E+00  0.00000000E+00
  0.00000000E+00  0.00000000E+00  0.00000000E+00
  0.00000000E+00  0.00000000E+00  0.00000000E+00
  0.00000000E+00  0.00000000E+00  0.00000000E+00
  0.00000000E+00  0.00000000E+00  0.00000000E+00
  0.00000000E+00  0.00000000E+00  0.00000000E+00
  0.00000000E+00  0.00000000E+00  0.00000000E+00
  0.00000000E+00  0.00000000E+00  0.00000000E+00
  0.00000000E+00  0.00000000E+00  0.00000000E+00
  0.00000000E+00  0.00000000E+00  0.00000000E+00
  0.00000000E+00  0.00000000E+00  0.00000000E+00
  0.00000000E+00  0.00000000E+00  0.00000000E+00
  0.00000000E+00  0.00000000E+00  0.00000000E+00
  0.00000000E+00  0.00000000E+00  0.00000000E+00
  0.00000000E+00  0.00000000E+00  0.00000000E+00
  0.00000000E+00  0.00000000E+00  0.00000000E+00
  0.00000000E+00  0.00000000E+00  0.00000000E+00
  0.00000000E+00  0.00000000E+00  0.00000000E+00
  0.00000000E+00  0.00000000E+00  0.00000000E+00
  0.00000000E+00  0.00000000E+00  0.00000000E+00
  0.00000000E+00  0.00000000E+00  0.00000000E+00
  0.00000000E+00  0.00000000E+00  0.00000000E+00
  0.00000000E+00  0.00000000E+00  0.00000000E+00
  0.00000000E+00  0.00000000E+00  0.00000000E+00
  0.00000000E+00  0.00000000E+00  0.00000000E+00
  0.00000000E+00  0.00000000E+00  0.00000000E+00
  0.00000000E+00  0.00000000E+00  0.00000000E+00
  0.00000000E+00  0.00000000E+00  0.00000000E+00
  0.00000000E+00  0.00000000E+00  0.00000000E+00
  0.00000000E+00  0.00000000E+00  0.00000000E+00
  0.00000000E+00  0.00000000E+00  0.00000000E+00
  0.00000000E+00  0.00000000E+00  0.00000000E+00
  0.00000000E+00  0.00000000E+00  0.00000000E+00
  0.00000000E+00  0.00000000E+00  0.00000000E+00
  0.00000000E+00  0.00000000E+00  0.00000000E+00
  0.00000000E+00  0.00000000E+00  0.00000000E+00
  0.00000000E+00  0.00000000E+00  0.00000000E+00
  0.00000000E+00  0.00000000E+00  0.00000000E+00
  0.00000000E+00  0.00000000E+00  0.00000000E+00
  0.00000000E+00  0.00000000E+00  0.00000000E+00
  0.00000000E+00  0.00000000E+00  0.00000000E+00
  0.00000000E+00  0.00000000E+00  0.00000000E+00
  0.00000000E+00  0.00000000E+00  0.00000000E+00
  0.00000000E+00  0.00000000E+00  0.00000000E+00
  0.00000000E+00  0.00000000E+00  0.00000000E+00
  0.00000000E+00  0.00000000E+00  0.00000000E+00
  0.00000000E+00  0.00000000E+00  0.00000000E+00
  0.00000000E+00  0.00000000E+00  0.00000000E+00
  0.00000000E+00  0.00000000E+00  0.00000000E+00
  0.00000000E+00  0.00000000E+00  0.00000000E+00
  0.00000000E+00  0.00000000E+00  0.00000000E+00
  0.00000000E+00  0.00000000E+00  0.00000000E+00
  0.00000000E+00  0.00000000E+00  0.00000000E+00
  0.00000000E+00  0.00000000E+00  0.00000000E+00
  0.00000000E+00  0.00000000E+00  0.00000000E+00
  0.00000000E+00  0.00000000E+00  0.00000000E+00
  0.00000000E+00  0.00000000E+00  0.00000000E+00
  0.00000000E+00  0.00000000E+00  0.00000000E+00
  0.00000000E+00  0.00000000E+00  0.00000000E+00
  0.00000000E+00  0.00000000E+00  0.00000000E+00
  0.00000000E+00  0.00000000E+00  0.00000000E+00
  0.00000000E+00  0.00000000E+00  0.00000000E+00
  0.00000000E+00  0.00000000E+00  0.00000000E+00
  0.00000000E+00  0.00000000E+00  0.00000000E+00
  0.00000000E+00  0.00000000E+00  0.00000000E+00
  0.00000000E+00  0.00000000E+00  0.00000000E+00
  0.00000000E+00  0.00000000E+00  0.00000000E+00
  0.00000000E+00  0.00000000E+00  0.00000000E+00
  0.00000000E+00  0.00000000E+00  0.00000000E+00
  0.00000000E+00  0.00000000E+00  0.00000000E+00
  0.00000000E+00  0.00000000E+00  0.00000000E+00
  0.00000000E+00  0.00000000E+00  0.00000000E+00
  0.00000000E+00  0.00000000E+00  0.00000000E+00
  0.00000000E+00  0.00000000E+00  0.00000000E+00
  0.00000000E+00  0.00000000E+00  0.00000000E+00
  0.00000000E+00  0.00000000E+00  0.00000000E+00
  0.00000000E+00  0.00000000E+00  0.00000000E+00
  0.00000000E+00  0.00000000E+00  0.00000000E+00
  0.00000000E+00  0.00000000E+00  0.00000000E+00
  0.00000000E+00  0.00000000E+00  0.00000000E+00
  0.00000000E+00  0.00000000E+00  0.00000000E+00
  0.00000000E+00  0.00000000E+00  0.00000000E+00
  0.00000000E+00  0.00000000E+00  0.00000000E+00
  0.00000000E+00  0.00000000E+00  0.00000000E+00
  0.00000000E+00  0.00000000E+00  0.00000000E+00
  0.00000000E+00  0.00000000E+00  0.00000000E+00
  0.00000000E+00  0.00000000E+00  0.00000000E+00
  0.00000000E+00  0.00000000E+00  0.00000000E+00
  0.00000000E+00  0.00000000E+00  0.00000000E+00
  0.00000000E+00  0.00000000E+00  0.00000000E+00
  0.00000000E+00  0.00000000E+00  0.00000000E+00
  0.00000000E+00  0.00000000E+00  0.00000000E+00
  0.00000000E+00  0.00000000E+00  0.00000000E+00
  0.00000000E+00  0.00000000E+00  0.00000000E+00
  0.00000000E+00  0.00000000E+00  0.00000000E+00
  0.00000000E+00  0.00000000E+00  0.00000000E+00
  0.00000000E+00  0.00000000E+00  0.00000000E+00
  0.00000000E+00  0.00000000E+00  0.00000000E+00
  0.00000000E+00  0.00000000E+00  0.00000000E+00
  0.00000000E+00  0.00000000E+00  0.00000000E+00
  0.00000000E+00  0.00000000E+00  0.00000000E+00
  0.00000000E+00  0.00000000E+00  0.00000000E+00
  0.00000000E+00  0.00000000E+00  0.00000000E+00
  0.00000000E+00  0.00000000E+00  0.00000000E+00
  0.00000000E+00  0.00000000E+00  0.00000000E+00
  0.00000000E+00  0.00000000E+00  0.00000000E+00
  0.00000000E+00  0.00000000E+00  0.00000000E+00
  0.00000000E+00  0.00000000E+00  0.00000000E+00
  0.00000000E+00  0.00000000E+00  0.00000000E+00
  0.00000000E+00  0.00000000E+00  0.00000000E+00
  0.00000000E+00  0.00000000E+00  0.00000000E+00
  0.00000000E+00  0.00000000E+00  0.00000000E+00
  0.00000000E+00  0.00000000E+00  0.00000000E+00
  0.00000000E+00  0.00000000E+00  0.00000000E+00
  0.00000000E+00  0.00000000E+00  0.00000000E+00
  0.00000000E+00  0.00000000E+00  0.00000000E+00
  0.00000000E+00  0.00000000E+00  0.00000000E+00
  0.00000000E+00  0.00000000E+00  0.00000000E+00
  0.00000000E+00  0.00000000E+00  0.00000000E+00
  0.00000000E+00  0.00000000E+00  0.00000000E+00
  0.00000000E+00  0.00000000E+00  0.00000000E+00
  0.00000000E+00  0.00000000E+00  0.00000000E+00
  0.00000000E+00  0.00000000E+00  0.00000000E+00
  0.00000000E+00  0.00000000E+00  0.00000000E+00
  0.00000000E+00  0.00000000E+00  0.00000000E+00
  0.00000000E+00  0.00000000E+00  0.00000000E+00
  0.00000000E+00  0.00000000E+00  0.00000000E+00
  0.00000000E+00  0.00000000E+00  0.00000000E+00
  0.00000000E+00  0.00000000E+00  0.00000000E+00
  0.00000000E+00  0.00000000E+00  0.00000000E+00
  0.00000000E+00  0.00000000E+00  0.00000000E+00
  0.00000000E+00  0.00000000E+00  0.00000000E+00
  0.00000000E+00  0.00000000E+00  0.00000000E+00
  0.00000000E+00  0.00000000E+00  0.00000000E+00
  0.00000000E+00  0.00000000E+00  0.00000000E+00
  0.00000000E+00  0.00000000E+00  0.00000000E+00
  0.00000000E+00  0.00000000E+00  0.00000000E+00
  0.00000000E+00  0.00000000E+00  0.00000000E+00
  0.00000000E+00  0.00000000E+00  0.00000000E+00
  0.00000000E+00  0.00000000E+00  0.00000000E+00
  0.00000000E+00  0.00000000E+00  0.00000000E+00
  0.00000000E+00  0.00000000E+00  0.00000000E+00
  0.00000000E+00  0.00000000E+00  0.00000000E+00
  0.00000000E+00  0.00000000E+00  0.00000000E+00
  0.00000000E+00  0.00000000E+00  0.00000000E+00
  0.00000000E+00  0.00000000E+00  0.00000000E+00
  0.00000000E+00  0.00000000E+00  0.00000000E+00
  0.00000000E+00  0.00000000E+00  0.00000000E+00
  0.00000000E+00  0.00000000E+00  0.00000000E+00
  0.00000000E+00  0.00000000E+00  0.00000000E+00
  0.00000000E+00  0.00000000E+00  0.00000000E+00
  0.00000000E+00  0.00000000E+00  0.00000000E+00
  0.00000000E+00  0.00000000E+00  0.00000000E+00
  0.00000000E+00  0.00000000E+00  0.00000000E+00
  0.00000000E+00  0.00000000E+00  0.00000000E+00
  0.00000000E+00  0.00000000E+00  0.00000000E+00
  0.00000000E+00  0.00000000E+00  0.00000000E+00
  0.00000000E+00  0.00000000E+00  0.00000000E+00
  0.00000000E+00  0.00000000E+00  0.00000000E+00
  0.00000000E+00  0.00000000E+00  0.00000000E+00
  0.00000000E+00  0.00000000E+00  0.00000000E+00
  0.00000000E+00  0.00000000E+00  0.00000000E+00
  0.00000000E+00  0.00000000E+00  0.00000000E+00
  0.00000000E+00  0.00000000E+00  0.00000000E+00
  0.00000000E+00  0.00000000E+00  0.00000000E+00
  0.00000000E+00  0.00000000E+00  0.00000000E+00
  0.00000000E+00  0.00000000E+00  0.00000000E+00
  0.00000000E+00  0.00000000E+00  0.00000000E+00
  0.00000000E+00  0.00000000E+00  0.00000000E+00
  0.00000000E+00  0.00000000E+00  0.00000000E+00
  0.00000000E+00  0.00000000E+00  0.00000000E+00
  0.00000000E+00  0.00000000E+00  0.00000000E+00
  0.00000000E+00  0.00000000E+00  0.00000000E+00
  0.00000000E+00  0.00000000E+00  0.00000000E+00
  0.00000000E+00  0.00000000E+00  0.00000000E+00
  0.00000000E+00  0.00000000E+00  0.00000000E+00
  0.00000000E+00  0.00000000E+00  0.00000000E+00
  0.00000000E+00  0.00000000E+00  0.00000000E+00
  0.00000000E+00  0.00000000E+00  0.00000000E+00
  0.00000000E+00  0.00000000E+00  0.00000000E+00
  0.00000000E+00  0.00000000E+00  0.00000000E+00
  0.00000000E+00  0.00000000E+00  0.00000000E+00
  0.00000000E+00  0.00000000E+00  0.00000000E+00
  0.00000000E+00  0.00000000E+00  0.00000000E+00
  0.00000000E+00  0.00000000E+00  0.00000000E+00
  0.00000000E+00  0.00000000E+00  0.00000000E+00
  0.00000000E+00  0.00000000E+00  0.00000000E+00
  0.00000000E+00  0.00000000E+00  0.00000000E+00
  0.00000000E+00  0.00000000E+00  0.00000000E+00
  0.00000000E+00  0.00000000E+00  0.00000000E+00
  0.00000000E+00  0.00000000E+00  0.00000000E+00
  0.00000000E+00  0.00000000E+00  0.00000000E+00
  0.00000000E+00  0.00000000E+00  0.00000000E+00
  0.00000000E+00  0.00000000E+00  0.00000000E+00
  0.00000000E+00  0.00000000E+00  0.00000000E+00
  0.00000000E+00  0.00000000E+00  0.00000000E+00
  0.00000000E+00  0.00000000E+00  0.00000000E+00
  0.00000000E+00  0.00000000E+00  0.00000000E+00
  0.00000000E+00  0.00000000E+00  0.00000000E+00
  0.00000000E+00  0.00000000E+00  0.00000000E+00
  0.00000000E+00  0.00000000E+00  0.00000000E+00
  0.00000000E+00  0.00000000E+00  0.00000000E+00
  0.00000000E+00  0.00000000E+00  0.00000000E+00
  0.00000000E+00  0.00000000E+00  0.00000000E+00
  0.00000000E+00  0.00000000E+00  0.00000000E+00
  0.00000000E+00  0.00000000E+00  0.00000000E+00
  0.00000000E+00  0.00000000E+00  0.00000000E+00
  0.00000000E+00  0.00000000E+00  0.00000000E+00
  0.00000000E+00  0.00000000E+00  0.00000000E+00
  0.00000000E+00  0.00000000E+00  0.00000000E+00
  0.00000000E+00  0.00000000E+00  0.00000000E+00
