# Supplementary material for: The π-trap approach for obtaining crystal structure data of inherently amorphous cluster compounds
Source: Nat Commun. 2025 Aug 25;16:7903. doi: 10.1038/s41467-025-62928-y (PMC12378380; doi:10.1038/s41467-025-62928-y)
Supplement: Supplementary file 3 — Source Data [file 41467_2025_62928_MOESM3_ESM.zip › CONTCAR_comp1.xyz]

560
Min_Murnaghan                           
Sn   18.429222   12.726960   10.122398
Sn    2.702831    7.535573    9.385348
Sn   11.214929   17.845767   12.221793
Sn    9.913795    2.415773    7.286582
Sn   13.382648   10.683117   17.375067
Sn    7.744820    9.583543    2.131307
Sn   17.997126   13.819825    6.494850
Sn    3.136039    6.444264   13.015123
Sn    7.665063   17.674994   13.505831
Sn   13.464418    2.591614    6.005458
Sn   14.520322    7.077173   17.156240
Sn    6.611811   13.190176    2.352289
Sn    1.768564   12.358620    7.657890
Sn   19.363647    7.901304   11.849537
Sn    8.264465    1.385020   12.092038
Sn   12.866403   18.878878    7.414281
Sn   12.494959    7.809414    1.008423
Sn    8.635479   12.455916   18.500167
Sn   18.324710   10.091626    7.382381
Sn    2.807062   10.171165   12.125350
Sn    8.382025   18.085409    9.722939
Sn   12.744748    2.177584    9.786961
Sn   10.788449    7.931418   17.667193
Sn   10.342483   12.333943    1.841040
 S   17.204968   14.328312    8.737300
 S    3.926662    5.934922   10.772050
 S    9.864361   16.721293   13.915177
 S   11.264336    3.542867    5.595202
 S   14.976748    9.260830   16.196136
 S    6.152369   11.006150    3.311092
 S    0.791476   13.993651    6.149064
 S   20.341679    6.267860   13.359589
 S    6.746040    0.472523   13.760724
 S   14.387779   19.794544    5.749641
 S   14.066734    6.225874    0.042643
 S    7.066041   14.041999   19.466005
 S    1.118103   10.125712    6.982414
 S   20.013609   10.135224   12.522509
 S    7.421234    0.891922    9.875693
 S   13.707007   19.371896    9.630936
 S   10.233833    7.055689    0.566244
 S   10.896689   13.210162   18.941864
 S   17.604612   10.491045    9.670846
 S    3.528270    9.771278    9.836868
 S   10.601981   17.145709    9.984066
 S   10.523810    3.116097    9.525094
 S   11.110322   10.143774   16.716654
 S   10.017887   10.121832    2.790285
 S   17.149594   11.613164    5.890442
 S    3.982780    8.651278   13.618781
 S    6.924410   16.939437   11.302462
 S   14.203388    3.325754    8.209637
 S   12.273399    6.403864   16.485544
 S    8.858727   13.862889    3.022142
 S    1.227798   12.980604    9.940425
 S   19.904418    7.280786    9.566444
 S   10.527319    0.633305   12.570121
 S   10.602576   19.628365    6.936543
 S   13.027613   10.053783    0.251760
 S    8.102060   10.211366   19.254385
 C   17.675950    8.093397    6.985530
 C    3.455214   12.169509   12.521274
 C    7.825039   17.556997    7.727420
 C   13.304091    2.705086   11.781978
 C    8.753893    7.444797   17.219464
 C   12.377448   12.820683    2.287971
 C   18.346433    7.298806    6.048340
 C    2.784049   12.964688   13.457406
 C    6.969731   18.375604    6.981045
 C   14.160400    1.885908   12.526617
 C    8.016548    6.620916   18.077603
 C   13.114112   13.644564    1.429197
 C   16.625466    7.561022    7.741883
 C    4.507199   12.700871   11.766312
 C    8.385863   16.410360    7.152891
 C   12.746012    3.852558   12.357532
 C    8.146718    8.017045   16.095862
 C   12.985121   12.250333    3.412282
 C   16.243721    6.231358    7.554072
 C    4.889704   14.030247   11.954464
 C    8.074962   16.075843    5.833316
 C   13.061119    4.187646   13.675990
 C    6.803785    7.748305   15.823207
 C   14.327575   12.521377    3.685137
 C   17.956795    5.970665    5.862988
 C    3.174528   14.292537   13.643091
 C    6.661600   18.033976    5.662860
 C   14.472837    2.228135   13.843647
 C    6.674916    6.354569   17.797505
 C   14.455172   13.913361    1.709597
 C   16.907839    5.439241    6.616200
 C    4.224838   14.823102   12.891184
 C    7.210413   16.883489    5.092788
 C   13.927348    3.379850   14.414394
 C    6.071632    6.913553   16.669212
 C   15.058759   13.356476    2.838725
 C   16.038627   15.860877    5.148980
 C    5.100156    4.408301   14.360108
 C    6.351634   15.756939   15.599638
 C   14.776371    4.509824    3.910171
 C   16.502639    5.692446   15.172606
 C    4.628949   14.574609    4.336361
 C   15.623429   16.758310    4.161356
 C    5.517974    3.511710   15.347295
 C    5.384733   15.364465   16.528963
 C   15.743089    4.902124    2.980586
 C   17.379147    4.690066   14.748522
 C    3.753437   15.577741    4.760607
 C   18.127558   15.531358    3.955620
 C    3.008674    4.728220   15.551820
 C    5.174040   17.856730   15.278136
 C   15.955979    2.411548    4.234265
 C   16.206894    4.523579   17.281184
 C    4.927745   15.744894    2.229002
 C   16.454921   17.045321    3.076530
 C    4.686889    3.220631   16.431189
 C    4.317151   16.211992   16.834231
 C   16.811497    4.055273    2.676440
 C   17.669880    3.608908   15.583750
 C    3.464634   16.659910    3.926011
 C   17.292739   15.247283    5.046508
 C    3.843668    5.016994   14.462321
 C    6.246096   17.005093   14.974754
 C   14.882954    3.262448    4.536378
 C   15.916178    5.608339   16.440893
 C    5.216631   14.659243    3.068684
 C   17.705597   16.431042    2.972149
 C    3.433386    3.829144   16.534540
 C    4.209281   17.456095   16.207141
 C   16.920592    2.812060    3.305092
 C   17.082981    3.523609   16.848983
 C    4.052560   16.745561    2.661286
 C    3.903697   12.577813    7.541844
 C   17.228411    7.683865   11.966387
 C    8.297986    3.504926   12.396818
 C   12.836477   16.759004    7.110632
 C   12.840142    7.813107    3.129886
 C    8.290199   12.452504   16.378627
 C    4.492843   13.690499    8.158701
 C   16.638928    6.571749   11.348943
 C    9.040069    4.010656   13.472421
 C   12.096141   16.252859    6.034073
 C   13.924515    8.537269    3.645093
 C    7.206771   11.726549   15.863998
 C    6.094240   11.792279    6.872285
 C   15.037852    8.469974   12.635457
 C    7.632529    5.751301   11.790193
 C   13.503929   14.513284    7.716834
 C   12.241074    7.116796    5.371217
 C    8.888334   13.147677   14.136706
 C    5.880715   13.854610    8.123317
 C   15.250979    6.407911   11.383946
 C    9.061291    5.386405   13.714633
 C   12.076701   14.877295    5.791158
 C   14.169268    8.539990    5.021718
 C    6.962120   11.722132   14.487390
 C    6.680262   12.903714    7.484231
 C   14.451644    7.358581   12.023603
 C    8.357344    6.251959   12.875191
 C   12.780894   14.012270    6.630871
 C   13.327466    7.831360    5.883119
 C    7.803064   12.431017   13.625367
 C    4.705154   11.628716    6.894045
 C   16.427084    8.633220   12.614015
 C    7.593002    4.373455   11.553165
 C   13.541645   15.891041    7.954729
 C   11.998229    7.100250    3.993541
 C    9.131112   13.165788   15.514375
 C   18.924270   14.052896   12.847724
 C    2.206447    6.211575    6.658582
 C   14.165436   17.850213   13.168156
 C    6.965107    2.407429    6.334945
 C   14.634419   13.512355   17.346706
 C    6.494941    6.754662    2.159887
 C   18.665164   14.429557   14.168052
 C    2.464475    5.837695    5.337247
 C   15.486282   17.398335   13.219356
 C    5.643895    2.857887    6.281242
 C   14.813260   14.827334   16.909965
 C    6.316128    5.439557    2.596013
 C   17.512458   13.975463   14.812672
 C    3.616658    6.293110    4.692609
 C   15.862407   16.244244   12.529181
 C    5.265222    4.011737    6.970578
 C   14.064604   15.314954   15.836622
 C    7.064361    4.951217    3.669251
 C   16.630293   13.118174   14.150628
 C    4.499961    7.148020    5.356125
 C   14.921659   15.541617   11.774633
 C    6.203579    4.715223    7.727379
 C   13.127259   14.498439   15.201163
 C    8.000950    5.767836    4.305716
 C   16.883924   12.737912   12.829554
 C    4.247341    7.525523    6.678182
 C   13.598753   15.983813   11.720108
 C    7.526773    4.274178    7.784554
 C   12.945592   13.182123   15.631793
 C    8.182800    7.084377    3.875726
 C   18.024257   13.217180   12.172110
 C    3.107195    7.045576    7.335379
 C   13.221398   17.136785   12.420617
 C    7.906717    3.121833    7.084598
 C   13.702239   12.689306   16.702478
 C    7.426844    7.577468    2.804690
 C    0.838611    6.313451    0.476131
 C   20.286923   13.955201   19.030729
 C    0.672680    0.884134    6.249619
 C   20.457012   19.379687   13.258007
 C    6.323480    0.452011    0.571766
 C   14.816800   19.812869   18.936733
 C    2.312546    9.777626    2.978343
 C   18.813004   10.491260   16.528291
 C    3.379832    2.236099    9.609906
 C   17.749867   18.027828    9.897745
 C    9.807018    3.022524    1.874869
 C   11.332782   17.242485   17.633757
 C    2.356878   11.133455    2.634806
 C   18.768805    9.135480   16.871997
 C    3.113557    2.247357   10.983533
 C   18.016103   18.016499    8.524063
 C   11.167146    2.693698    1.880249
 C    9.972667   17.571294   17.628349
 C    1.063346    9.183327    3.422357
 C   20.062180   11.085521   16.084301
 C    3.776013    1.000502    8.958585
 C   17.353633   19.263353   10.548939
 C    9.166192    3.433721    0.638177
 C   11.973714   16.831303   18.870392
 C    3.003623    8.798107    2.157265
 C   18.121823   11.470895   17.349409
 C    2.513539    2.960883    8.697090
 C   18.616168   17.303099   10.810554
 C    8.860509    2.206871    2.616340
 C   12.279295   18.058129   16.892248
 C    3.094673   11.559162    1.457337
 C   18.031048    8.709753   18.049541
 C    1.970887    2.985395   11.494317
 C   19.158786   17.278450    8.013279
 C   11.630714    1.537149    2.628079
 C    9.509119   18.727796   16.880445
 C    1.156302   11.947806    2.728174
 C   19.969288    8.321185   16.778589
 C    3.238225    1.025045   11.759320
 C   17.891420   19.238795    7.748321
 C   11.939651    2.769408    0.651615
 C    9.200111   17.495546   18.856982
 C    0.986074    7.837670    2.882935
 C   20.139460   12.431266   16.623764
 C    3.162031    0.965017    7.642746
 C   17.967610   19.298849   11.864733
 C    7.823593    2.879451    0.617690
 C   13.316304   17.385589   18.890864
 C   19.512069    9.966255    3.510512
 C    1.613509   10.302595   15.996245
 C    4.649661   19.431535    9.704212
 C   16.480028    0.832317    9.803337
 C   10.683757    4.159094   18.966033
 C   10.456080   16.105901    0.542464
 C    2.185165    7.600014    2.099148
 C   18.940376   12.668958   17.407574
 C    2.381133    2.178756    7.480024
 C   18.748489   18.085120   12.027507
 C    7.634580    2.119796    1.840796
 C   13.505274   18.145193   17.667842
 C    3.716720    9.208553    1.026839
 C   17.408880   11.060399   18.479981
 C    1.416505    3.672967    9.188869
 C   19.713199   16.590994   10.318766
 C    9.306897    1.096410    3.338757
 C   11.832854   19.168549   16.169751
 C    3.758675   10.614468    0.669396
 C   17.367050    9.654358   18.837549
 C    1.139276    3.682379   10.613312
 C   19.990435   16.581478    8.894369
 C   10.717943    0.754455    3.340369
 C   10.421776   19.510519   16.168153
 C    2.356118   12.639141    0.827497
 C   18.769493    7.629833   18.679313
 C    1.393589    2.224361   12.588273
 C   19.736112   18.039454    6.919290
 C   12.692392    0.902361    1.867041
 C    8.447442   19.362559   17.641443
 C   19.559813   11.373631    3.156251
 C    1.565760    8.895309   16.350466
 C    4.373928   19.444632   11.129648
 C   16.755693    0.819242    8.377998
 C   12.095310    3.819537   18.973600
 C    9.044524   16.445412    0.534924
 C   19.361697    7.319329    2.458783
 C    1.763870   12.949605   17.047888
 C    3.450848   19.363218    7.116457
 C   17.678775    0.900621   12.391131
 C    8.045477    3.076999   18.926969
 C   13.094447   17.187979    0.581529
 C   18.236730    9.431975    3.068116
 C    2.888823   10.836816   16.438720
 C    4.162535   18.176182    9.161280
 C   16.967148    2.087698   10.346274
 C   10.111623    3.682726   17.719314
 C   11.028235   16.582291    1.789208
 C    2.113975    6.852193    0.920563
 C   19.011623   13.416503   18.586285
 C    1.161566    2.141233    6.795304
 C   19.968079   18.122609   12.712297
 C    6.897322    0.930605    1.819996
 C   14.242566   19.334328   17.688497
 C    4.418494    9.089152   19.310479
 C   16.707112   11.179807    0.196339
 C   19.752366    3.633628    8.481938
 C    1.377356   16.630255   11.025674
 C    9.299877   19.467738    3.316632
 C   11.839889    0.797203   16.191941
 C    4.490473   11.366835   18.733890
 C   16.635124    8.901991    0.772903
 C   19.304510    3.652314   10.790093
 C    1.825290   16.611568    8.717531
 C   11.585419   18.916838    3.323063
 C    9.554376    1.348060   16.185444
 C    3.086405   13.388052   18.942192
 C   18.039165    6.880949    0.564565
 C   19.608685    2.192112   12.759187
 C    1.521075   18.071833    6.748397
 C   13.556561   19.114599    1.849316
 C    7.583340    1.150361   17.659169
 C   18.162924    8.133356    2.551493
 C    2.962688   12.135435   16.955239
 C    3.574853   18.141966    7.891966
 C   17.554823    2.121991   11.615600
 C    8.817417    3.152203   17.699146
 C   12.322465   17.112818    1.809232
 C    3.632395    7.932788   19.258011
 C   17.493256   12.336090    0.248781
 C   19.625767    2.883551    7.307632
 C    1.503921   17.380313   12.200076
 C    8.117824   19.385191    2.572654
 C   13.021955    0.879728   16.935929
 C    4.417862   10.018966   18.194662
 C   16.707669   10.249952    1.312116
 C   18.690694    3.620843    9.472993
 C    2.439091   16.643060   10.034607
 C   10.242126   18.362537    3.306983
 C   10.897703    1.902392   16.201513
 C    3.779361   12.405810   18.125182
 C   17.346261    7.863013    1.381503
 C   18.746597    2.919463   11.842496
 C    2.383192   17.344505    7.665092
 C   12.607010   18.302991    2.591348
 C    8.532854    1.962033   16.917052
 C   19.286252    6.544484    1.230362
 C    1.839260   13.724447   18.276390
 C    2.181320   19.321471    6.408958
 C   18.948357    0.942392   13.098659
 C    7.282767    1.839294   18.903204
 C   13.857469   18.425585    0.605332
 C    2.813725    7.661857   18.087425
 C   18.311839   12.607047    1.419269
 C   18.433502    2.083651    7.081545
 C    2.696239   18.180219   12.426184
 C    7.833881   18.195298    1.787468
 C   13.305878    2.069599   17.721076
 C    1.566553    7.064705   18.536720
 C   19.558947   13.204038    0.970000
 C   18.833972    0.848784    6.426811
 C    2.295763   19.415059   13.080825
 C    7.189887   18.610455    0.552098
 C   13.950067    1.654515   18.956397
 C    3.630294    9.759067   17.069480
 C   17.495189   10.509867    2.437352
 C   17.545695    2.851032    9.255287
 C    3.584048   17.412922   10.252245
 C    9.968989   17.218730    2.552249
 C   11.170856    3.046225   16.956263
 C    2.811679    8.559625   17.015441
 C   18.313867   11.709355    2.491339
 C   17.415960    2.066260    8.039255
 C    3.713699   18.197623   11.468353
 C    8.743870   17.134438    1.776581
 C   12.395961    3.130514   17.731941
 C    1.156806   12.880059    1.612290
 C   19.968715    7.388869   17.894493
 C    2.176140    1.010999   12.752908
 C   18.953508   19.252831    6.754657
 C   12.883891    1.663195    0.643829
 C    8.255893   18.601715   18.864720
 C   17.785504   16.984226   18.620294
 C    3.376435    3.276996    0.886120
 C   18.455639   18.359965   18.567639
 C    2.771250    1.869147    0.928229
 C   18.134369   18.855323   17.134791
 C    3.025968    1.411879    2.388396
 C   17.568146   17.603599   16.428595
 C    3.574374    2.676952    3.080381
 C    8.366564    8.091531    7.426647
 C   12.761601   12.167034   12.083452
 C    8.503053    8.542480    8.857013
 C   12.629850   11.719257   10.651624
 C    7.423294    9.140388    9.527385
 C   13.711462   11.121506    9.984101
 C    7.559906    9.604236   10.836765
 C   13.578926   10.659528    8.673586
 C    8.785154    9.486236   11.500658
 C   12.355930   10.779314    8.005819
 C    9.861045    8.877348   10.851811
 C   11.278505   11.388377    8.651793
 C    9.717073    8.406218    9.544927
 C   11.418427   11.857622    9.959708
 H   19.186172    7.698355    5.475753
 H    1.942929   12.566079   14.028618
 H    6.551491   19.286461    7.415190
 H   14.576375    0.974251   12.092030
 H    8.474105    6.197306   18.974349
 H   12.656374   14.066551    0.531799
 H   16.114681    8.164551    8.497683
 H    5.018495   12.096965   11.011168
 H    9.080141   15.782061    7.718469
 H   12.050570    4.481000   11.793622
 H    8.707064    8.685770   15.436099
 H   12.425508   11.581429    4.072475
 H   15.428829    5.808429    8.144360
 H    5.705856   14.452493   11.365431
 H    8.511223   15.183266    5.380522
 H   12.626412    5.080493   14.129792
 H    6.327012    8.192087   14.946898
 H   14.804720   12.079193    4.562006
 H   18.472521    5.348259    5.128780
 H    2.658427   14.915465   14.376574
 H    5.987368   18.664831    5.079002
 H   15.147692    1.596891   14.426351
 H    6.098642    5.707531   18.462387
 H   15.030671   14.560558    1.044212
 H   16.609992    4.400442    6.473073
 H    4.523036   15.861853   13.034185
 H    6.962858   16.616795    4.065466
 H   14.178445    3.647196   15.440714
 H    5.025315    6.698950   16.450585
 H   16.104606   13.572941    3.057549
 H   15.371913   15.643146    5.985471
 H    5.766751    4.629273   13.524367
 H    7.174754   15.078452   15.365764
 H   13.952552    5.187765    4.143156
 H   16.280304    6.526880   14.503530
 H    4.849247   13.738985    5.004616
 H   14.642915   17.230376    4.239549
 H    6.500250    3.043584   15.269122
 H    5.463340   14.389331   17.012075
 H   15.663622    5.876665    2.496459
 H   17.832613    4.751969   13.758139
 H    3.298650   15.515168    5.750310
 H   19.108400   15.056935    3.863085
 H    2.025783    5.198491   15.643870
 H    5.083047   18.834114   14.796161
 H   16.047903    1.434803    4.717395
 H   15.754978    4.449333   18.274157
 H    5.380258   15.818965    1.236300
 H   16.122576   17.749409    2.310558
 H    5.021693    2.518092   17.197340
 H    3.565460   15.896552   17.560577
 H   17.562957    4.370515    1.949813
 H   18.354896    2.829642   15.243336
 H    2.780015   17.439518    4.266349
 H   18.359166   16.648893    2.124023
 H    2.779537    3.606871   17.381146
 H    3.371617   18.119258   16.436227
 H   17.759117    2.149594    3.077209
 H   17.303070    2.676817   17.503777
 H    3.833504   17.592541    2.006477
 H    3.880245   14.432202    8.677797
 H   17.251459    5.830157   10.829744
 H    9.608927    3.342454   14.123359
 H   11.527428   16.920881    5.382854
 H   14.582026    9.108023    2.984294
 H    6.550061   11.155545   16.525383
 H    6.716001   11.059102    6.355888
 H   14.416007    9.203594   13.151178
 H    7.087718    6.435859   11.136652
 H   14.049175   13.828899    8.370155
 H   11.594891    6.544632    6.040019
 H    9.534010   13.719988   13.467545
 H    6.334156   14.731999    8.589374
 H   14.797362    5.531266   10.916634
 H    9.625306    5.778432   14.563858
 H   11.514210   14.485196    4.941009
 H   15.024969    9.091637    5.417860
 H    6.107319   11.168714   14.091734
 H    7.764157   13.033687    7.454348
 H   13.367709    7.228308   12.054179
 H    8.372348    7.325707   13.059186
 H   12.767771   12.938614    6.446239
 H   13.523345    7.828984    6.956846
 H    7.607515   12.431896   12.551628
 H    4.258391   10.759978    6.402515
 H   16.873830    9.501825   13.105692
 H    7.012285    3.987733   10.711073
 H   14.121188   16.276910    8.797572
 H   11.153057    6.526089    3.604242
 H    9.975438   13.741471   15.903258
 H   19.830905   14.411604   12.354925
 H    1.299728    5.852541    7.150934
 H   13.883012   18.762299   13.701251
 H    7.249734    1.495829    5.802196
 H   15.221366   13.139593   18.189973
 H    5.908324    7.127657    1.316500
 H   19.362663   15.084341   14.695839
 H    1.766321    5.184647    4.808212
 H   16.225837   17.952588   13.799203
 H    4.905943    2.302440    5.700401
 H   15.558955   15.462060   17.392567
 H    5.571388    4.805136    2.111708
 H   17.305049   14.298229   15.832687
 H    3.822505    5.973782    3.671169
 H   16.891110   15.888513   12.578450
 H    4.236354    4.366607    6.918858
 H   14.214666   16.334719   15.484219
 H    6.915185    3.930853    4.020361
 H   15.734234   12.758931   14.660594
 H    5.395779    7.507974    4.846315
 H   15.221640   14.648726   11.222931
 H    5.901699    5.607837    8.278571
 H   12.543070   14.888399   14.365587
 H    8.584668    5.377576    5.141494
 H   16.183518   12.071679   12.317968
 H    4.948004    8.190747    7.190683
 H   12.870966   15.431788   11.118322
 H    8.253140    4.826681    8.387557
 H   12.207714   12.547459   15.133830
 H    8.920498    7.718757    4.374321
 H   18.285596   16.257915   19.275712
 H    2.859330    3.976549    0.215002
 H   16.724713   17.074888   18.935470
 H    4.447094    3.234646    0.595221
 H   18.075505   19.037803   19.345309
 H    3.235594    1.199825    0.190070
 H   19.541002   18.252844   18.708279
 H    1.693308    1.913949    0.716738
 H   19.033714   19.232103   16.628093
 H    2.098996    1.065372    2.866037
 H   17.392386   19.666787   17.142080
 H    3.753902    0.589278    2.440069
 H   16.471411   17.690911   16.298350
 H   18.020801   17.396651   15.448029
 H    3.128662    2.883575    4.064098
 H    4.674268    2.611732    3.199218
 H    8.246755    8.954188    6.749980
 H   12.872880   11.302421   12.759130
 H    7.488302    7.444796    7.278547
 H   13.642721   12.808483   12.237165
 H    9.254497    7.534549    7.094883
 H   11.875106   12.728374   12.411568
 H    6.460614    9.253733    9.021556
 H   14.672383   11.006496   10.493136
 H    6.700350   10.052344   11.340815
 H   14.440003   10.211519    8.171834
 H    8.897331    9.867841   12.518261
 H   12.246925   10.398955    6.987452
 H   10.823537    8.780492   11.358680
 H   10.317987   11.487030    8.141641
 H   10.569378    7.944250    9.040109
 H   10.564892   12.319633   10.462332
 O   17.864700   16.482661   17.279054
 O    3.246935    3.782145    2.222270
