# Supplementary material for: The π-trap approach for obtaining crystal structure data of inherently amorphous cluster compounds
Source: Nat Commun. 2025 Aug 25;16:7903. doi: 10.1038/s41467-025-62928-y (PMC12378380; doi:10.1038/s41467-025-62928-y)
Supplement: Supplementary file 3 — Source Data [file 41467_2025_62928_MOESM3_ESM.zip › CONTCAR_comp2.vasp]

2(C24 H20 S6 Sn4), C60, C30, C7H8       
   1.00000000000000     
    23.1451207997825215    0.0000119480046791    0.0746012254083876
     0.0000099591338624   19.2626848481089397    0.0000045984266660
    -5.0197886578959254    0.0000029506478766   23.5422957853536765
   Sn   S    C    H 
    32    48   580   192
Direct
  0.4606799888024682  0.1628542640775237  0.4815312991441445
  0.5393214362551504  0.8371516183641887  0.5184739803041438
  0.5393197169021420  0.6628571939028731  0.0184677943233922
  0.4606807052217903  0.3371486295484800  0.9815349620087588
  0.5085361731841616  0.0733714784792738  0.6224402877493276
  0.4914637846176220  0.9266272963883466  0.3775615160392150
  0.4914606370684709  0.5733708874489878  0.8775608671060482
  0.5085420704747108  0.4266269037722310  0.1224407527819338
  0.3699476430341093  0.0097798013047807  0.5192434707813263
  0.6300519482273117  0.9902213491119625  0.4807584478971592
  0.6300516924623025  0.5097815671936274  0.9807573247311367
  0.3699499515569897  0.4902205029629627  0.0192445841445092
  0.3667642584473683  0.1844609233802856  0.5940395059833392
  0.6332363978215625  0.8155460159065697  0.4059571936183133
  0.6332344082238990  0.6844525363701379  0.9059529131014656
  0.3667715301947254  0.3155504717744364  0.0940534562952848
  0.9700813586003605  0.5106988346264458  0.6325315632450383
  0.0299155210990634  0.4892969789503070  0.3674705494305712
  0.0299185506011455  0.0106953679195598  0.8674723709437302
  0.9700857616424940  0.9892969873329562  0.1325245271458257
  0.0727971681493997  0.3803224576289992  0.5805857187914540
  0.9271973802920428  0.6196733104344716  0.4194114003645524
  0.9272055537075943  0.8803226366888737  0.9194152024126367
  0.0727988166596987  0.1196739090925476  0.0805865227979865
  0.9644463886330712  0.3181410017976560  0.6710538651481031
  0.0355481706850469  0.6818545893107029  0.3289453266746349
  0.0355566536654663  0.8181413273120128  0.8289468719092170
  0.9644447013569390  0.1818520947169446  0.1710501228697296
  0.9084244095896565  0.3801896279959323  0.5159498038681534
  0.0915731557348565  0.6198045185349770  0.4840510684286485
  0.0915748202556514  0.8801923167125949  0.9840510997185632
  0.9084301466463813  0.1197984769132319  0.0159454916818262
  0.5494619482080552  0.1275771471032954  0.5482326928690853
  0.4505407534315253  0.8724237448995567  0.4517685511228393
  0.4505393010283640  0.6275767464166080  0.9517646106932247
  0.5494633825773789  0.3724249423267167  0.0482346376154510
  0.8961884669537881  0.4980898629560713  0.5452382270315681
  0.1038115501470571  0.5019029675152851  0.4547627362365745
  0.1038116834489955  0.9980922138243997  0.9547662102901526
  0.8961880193301752  0.0018998816151310  0.0452330796162528
  0.0033391302926589  0.3556193479432537  0.4923717054345005
  0.9966564914603921  0.6443733458615597  0.5076263941921724
  0.9966618219388081  0.8556199822800323  0.0076267640811238
  0.0033446668943284  0.1443732294732172  0.9923705752537941
  0.9614983736007474  0.4334779244909512  0.7106500230737751
  0.0384957932416796  0.5665157472592242  0.2893475371533825
  0.0385122563790787  0.9334774118672868  0.7893534285828565
  0.9614875160890790  0.0665140695448798  0.2106408237212278
  0.4493507591934360  0.9707171331604414  0.5947460017106820
  0.5506473394113982  0.0292789876523685  0.4052607929290133
  0.5506434970309186  0.4707209959848697  0.9052634198105736
  0.4493579722867054  0.5292781477595696  0.0947428317509988
  0.3043131916795190  0.0875846909855014  0.5562161277532383
  0.6956842958303042  0.9124197549208901  0.4437787708891321
  0.6956901617257429  0.5875928072896883  0.9437935552521921
  0.3043167881396585  0.4124189766785662  0.0562251715641224
  0.3986543741806230  0.2473114856211751  0.5174161675130833
  0.6013435512394381  0.7527023896001239  0.4825808589127050
  0.6013294726156175  0.7473113361767716  0.9825616809041549
  0.3986700966253380  0.2526960401042118  0.0174380166202823
  0.4555636224406641  0.1613163111196130  0.6649203034231022
  0.5444356235249614  0.8386907920765125  0.3350790496885381
  0.5444400875874109  0.6612934898400340  0.8350742046235524
  0.4555744543063511  0.3386892127648267  0.1649272743900383
  0.4016680610521632  0.0638864324433257  0.4396089699018049
  0.5983340518915412  0.9361182636738121  0.5603948362250790
  0.5983364408437026  0.5638941965306685  0.0603927122117938
  0.4016648491941837  0.4361104977199446  0.9396064061555052
  0.0685673367473285  0.5000567846577937  0.6120008214053740
  0.9314280225518772  0.4999401154362175  0.3879961827830982
  0.9314308724750262  0.0000549553459024  0.8879977352449586
  0.0685730299100911  0.9999393102274681  0.1120002406298184
  0.0635876817997030  0.2990015086596713  0.6555549035964745
  0.9364052128624394  0.7009998881348594  0.3444434640846410
  0.9364162605568822  0.7990057474277990  0.8444450956953631
  0.0635890466939131  0.2009896609213939  0.1555579855266132
  0.8902507270253750  0.2972387800271861  0.5858954626854711
  0.1097488104248185  0.7027559658367153  0.4141046702804445
  0.1097525440690106  0.7972459520590007  0.9141061440560918
  0.8902529413864286  0.2027517165975752  0.0858854640596576
  0.6825391174938531  0.2751345910730052  0.6102222309499155
  0.3174551493606330  0.7248650769150018  0.3897757782750162
  0.3174522648664464  0.7751380990431755  0.8897685511258473
  0.6825461434949318  0.2248627988601228  0.1102297451735055
  0.8046462317054335  0.4082255523857583  0.7373935492720562
  0.1953529142579882  0.5917686804708069  0.2626063525770377
  0.1953549827499970  0.9082387141066306  0.7625959372054254
  0.8046463737738989  0.0917619918445709  0.2373994716207903
  0.7989875509384134  0.4787752209244118  0.7490179077454400
  0.2010119318910739  0.5212192880055966  0.2509825502623428
  0.2010165316654380  0.9787877967971568  0.7509759308495347
  0.7989851349110495  0.0212131083532228  0.2490215855184346
  0.7539532203309633  0.5834371471234974  0.7128575587389250
  0.2460481669432255  0.4165580512858540  0.2871455165911740
  0.2460514635552471  0.0834458552555049  0.7871425325669037
  0.7539496637392773  0.9165544041727998  0.2128553513084199
  0.6188840532037929  0.6124023337740709  0.6124254154084952
  0.3811180057359209  0.3875986107303788  0.3875792167013188
  0.3811163894213792  0.1124030510125920  0.8875830271983105
  0.6188832001899911  0.8875973674843252  0.1124170174776253
  0.6546686613948580  0.6266088121231022  0.6683353574973125
  0.3453339529796438  0.3733911591406169  0.3316686998574525
  0.3453350638201584  0.1266140307732968  0.8316719816228400
  0.6546649227047610  0.8733870642664243  0.1683268587118718
  0.5450979294346752  0.5271081500571881  0.5654236048266270
  0.4549017185200341  0.4728952170055791  0.4345794368184599
  0.4548983448356694  0.0271022758483355  0.9345841310560772
  0.5451009665119244  0.9728974878549010  0.0654171552264486
  0.5562386592060378  0.3832553888292267  0.5413218899573096
  0.4437570962569737  0.6167480288261444  0.4586794216984771
  0.4437521992550657  0.8832498522406098  0.9586800646751570
  0.5562453020624076  0.1167498310244213  0.0413197793840254
  0.5841759209933173  0.3187262892302982  0.5637855099015923
  0.4158183792914301  0.6812755951970715  0.4362136736459377
  0.4158142926845727  0.8187237125192226  0.9362126707637941
  0.5841839496595185  0.1812767098937798  0.0637872023218122
  0.7528497828973499  0.3026309373478355  0.7199596751466331
  0.2471465666517147  0.6973638373761659  0.2800397066291751
  0.2471486599830754  0.8026421425328536  0.7800295775102910
  0.7528523757442827  0.1973593058276393  0.2199681131527100
  0.5309035434900835  0.2763350034300984  0.3244245351348738
  0.4691004963419019  0.7236619823270516  0.6755769465673609
  0.4691051131617030  0.7763340641840912  0.1755779189104985
  0.5308938673801222  0.2236670314192111  0.8244231395774690
  0.6614829222114977  0.2574575639298402  0.6588172729675748
  0.3385124352257733  0.7425419056947078  0.3411816051013119
  0.3385113443454131  0.7574623640086173  0.8411748619951425
  0.6614882156290207  0.2425383543719306  0.1588249585101664
  0.7713001388108722  0.3567988232363533  0.7619492784538906
  0.2286978491601062  0.6431959441498662  0.2380506942177263
  0.2287011000514809  0.8568133192346821  0.7380408261221092
  0.7713004405118298  0.1431884053409718  0.2619562735824132
  0.7597150869277058  0.5006598227735779  0.7856763716063426
  0.2402862351776562  0.4993331716710472  0.2143253530109206
  0.2402923147698388  0.0006744018964824  0.7143208528342342
  0.7597095005064034  0.9993258673498886  0.2856769702154551
  0.7319615335798630  0.5653199973054015  0.7633966720044327
  0.2680410456909073  0.4346748353674883  0.2366068400347459
  0.2680452651418861  0.0653324091040872  0.7366053176358420
  0.7319551122744059  0.9346684873234210  0.2633926198323877
  0.5633897984253693  0.5812744093429316  0.6072887741146218
  0.4366117812639772  0.4187279671404340  0.3927156596122785
  0.4366087619828036  0.0812720674324794  0.8927200318941431
  0.5633900971963186  0.9187281092681303  0.1072805059925983
  0.6335419122049259  0.6089544522054666  0.7169488770987158
  0.3664611135956974  0.3910439109815869  0.2830557395139266
  0.3664645115729570  0.1089626478994461  0.7830591204277155
  0.6335368210746921  0.8910383327478968  0.2169405717028212
  0.5170415887323401  0.4051065098796016  0.5780579041443943
  0.4829555383278574  0.5948972944782156  0.4219442374278657
  0.4829524761508566  0.9051033314166901  0.9219472426521236
  0.5170463259174909  0.0948979075791030  0.0780544952427462
  0.5622628860591803  0.3007426993502520  0.6143326602435053
  0.4377329824525589  0.6992595809263804  0.3856666419608672
  0.4377308994371134  0.8007418079275794  0.8856672094488403
  0.5622687214629352  0.1992582453291618  0.1143331130152987
  0.6973101658401930  0.2715634826513664  0.7147678119837479
  0.3026857696317720  0.7284323339345562  0.2852306194570886
  0.3026882393293135  0.7715734241612111  0.7852230768932102
  0.6973118645844991  0.2284277574023932  0.2147753578195903
  0.6001769686977099  0.2707725256082512  0.6609230296928175
  0.3998189074236009  0.7292286674099699  0.3390758463415509
  0.3998185341079576  0.7707755263158305  0.8390733391569185
  0.6001808864762950  0.2292245078222237  0.1609266581344713
  0.5697873028603908  0.2659454693475922  0.3762981980569720
  0.4302183748989421  0.7340499558338891  0.6237024283727735
  0.4302202662709789  0.7659485868897278  0.1237040538745973
  0.5697793960811453  0.2340526820658866  0.8762961141970891
  0.7335513163532781  0.3778905474162926  0.7972944941797238
  0.2664461537734439  0.6221029916299088  0.2027057555013130
  0.2664536380783886  0.8779060441491922  0.7027008286254173
  0.7335487137527821  0.1220943432738366  0.2972975363103032
  0.7276593302006233  0.4511814982746714  0.8094150579739789
  0.2723408473410487  0.5488123816078669  0.1905862841607728
  0.2723484496125863  0.9511982494661524  0.6905821268721652
  0.7276548870645456  0.0488039793712858  0.3094166392223627
  0.6728792545434175  0.5777847424564726  0.7653757129111369
  0.3271240625559884  0.4222113200832212  0.2346287665790214
  0.3271295193676025  0.0777952898745298  0.7346300787184035
  0.6728712330032849  0.9222056251491892  0.2653693491019737
  0.5415102481390051  0.5631594386440426  0.6577957121927653
  0.4584910895373611  0.4368428502218293  0.3422083781822067
  0.4584908026783339  0.0631610255272435  0.8422150867094658
  0.5415090155091136  0.9368403903767373  0.1577866518059778
  0.5759869844471552  0.5766040877828331  0.7114826174297946
  0.4240163323857686  0.4233969741066161  0.2885214474467190
  0.4240194802154775  0.0766111462746153  0.7885271973177268
  0.5759815960002257  0.9233904036598872  0.2114738318462486
  0.5095279293209956  0.4979695185281727  0.6470017501130769
  0.4904717238330036  0.5020339377460772  0.3530020238731382
  0.4904714747742247  0.9979693514839383  0.8530076949220202
  0.5095280948188545  0.0020323968038127  0.1469939113110215
  0.5207322066164082  0.3540853902574668  0.6231079232349614
  0.4792646393653399  0.6459169971068945  0.3768933205991587
  0.4792637083727413  0.8540845759894395  0.8768957342203123
  0.5207365502334014  0.1459162660082711  0.1231057721201196
  0.6580462673136367  0.2935015544383717  0.7514891041056657
  0.3419495059722166  0.7064949313172448  0.2485106051123296
  0.3419555187052197  0.7935130442914442  0.7485063961936120
  0.6580469139062899  0.2064885043197080  0.2514923619898752
  0.5980590040754379  0.2929838282976860  0.7181779937418966
  0.4019378504508282  0.7070158624491967  0.2818226466948488
  0.4019415274730918  0.7929910927582071  0.7818208188871196
  0.5980599004875771  0.2070098764108081  0.2181791964560560
  0.6758551131269002  0.3455952097412052  0.7920225326150501
  0.3241421444017192  0.6544002061196323  0.2079778375164238
  0.3241502790351305  0.8456104249075622  0.7079761421091888
  0.6758530574470925  0.1543906044853856  0.2920234175917784
  0.5498947737150672  0.2336929773392811  0.4209132756652707
  0.4501103989618471  0.7663041776680757  0.5790883975734502
  0.4501119726359946  0.7336982186717691  0.0790881932083352
  0.5498897324813612  0.2663040150075204  0.9209128320054205
  0.6664086307167807  0.4642126887057572  0.8115203861207334
  0.3335925259621177  0.5357830235888841  0.1884821811130593
  0.3336005798656174  0.9642266514715416  0.6884807040321022
  0.6664030135701964  0.0357730549857251  0.3115192186836708
  0.6395908245832302  0.5262489948585696  0.7897823468022125
  0.3604098643976172  0.4737469376293859  0.2102210938519065
  0.3604181370144772  0.0262613590313094  0.7102240751214808
  0.6395841217457843  0.9737394817198464  0.2897762982546226
  0.5797594644203841  0.5255254963843399  0.7564783146037257
  0.4202416200072392  0.4744730772242391  0.2435246344721378
  0.4202488318292055  0.0255349528384272  0.7435300339348245
  0.5797534438809322  0.9744661047833958  0.2564705406861236
  0.5132742738275553  0.4488576087159188  0.6902922437211316
  0.4867256738947248  0.5511445520540690  0.3097104476276300
  0.4867276212550919  0.9488617178265315  0.8097152765267737
  0.5132731195488631  0.0511394175015099  0.1902859091660716
  0.5186786467860642  0.3755399009328073  0.6782422071118432
  0.4813190619971337  0.6244617088144011  0.3217591136969631
  0.4813208770882582  0.8755437639665473  0.8217636787556515
  0.5186797549448414  0.1244585617609815  0.1782386089434951
  0.5580975158590675  0.3444720589068027  0.7266738223190927
  0.4418999857944570  0.6555280136860731  0.2733270911476637
  0.4419044193803430  0.8444778652788969  0.7733304302620567
  0.5580972433850064  0.1555226447397331  0.2266716568212885
  0.6343573289851960  0.3990165008378099  0.8008125939217194
  0.3656416792746668  0.6009798378268698  0.1991888180461601
  0.3656486096412976  0.8990303990535580  0.6991887432133836
  0.6343538671119404  0.1009707907449808  0.3008115294372331
  0.5489089696337146  0.4629681776144565  0.7461986823775675
  0.4510905352129342  0.5370318649962442  0.2538033821991590
  0.4510966595111370  0.9629750188472812  0.7538090100336490
  0.5489065580656316  0.0370254897735762  0.2461930055776520
  0.5766356144020577  0.3984276358614096  0.7687135661897102
  0.4233626979896243  0.6015710183183032  0.2312879271157229
  0.4233691185819453  0.8984370668419714  0.7312906739363996
  0.5766338593697569  0.1015644723494589  0.2687102642188250
  0.7327540415407654  0.9375223421276218  0.6789293980811664
  0.2672503332779854  0.0624741600706358  0.3210743383657544
  0.2672475900938664  0.4375297080073466  0.8210742213979216
  0.7327517047147722  0.5624754457489090  0.1789250334271131
  0.3120315060638461  0.2339362125321642  0.6443920615467960
  0.6879690550899511  0.7660667189283004  0.3556072747956449
  0.6879674660130561  0.7339331428703275  0.8556035235666926
  0.3120353511748490  0.2660709099103471  0.1444010072237845
  0.7486782211816418  0.9813738523024043  0.7258603489370117
  0.2513272950413352  0.0186190264939938  0.2741447376206381
  0.2513229342367893  0.4813790158659117  0.7741416772137981
  0.7486767525800389  0.5186233478652369  0.2258565422549736
  0.8071250585664345  0.9836756526694401  0.7557219862336524
  0.1928806380172929  0.0163177965786971  0.2442814928435055
  0.1928763307532080  0.4836763757156817  0.7442774943779753
  0.8071238717291536  0.5163234323678054  0.2557187081514485
  0.8498230466241168  0.9431959471227458  0.7375273560960451
  0.1501822979522771  0.0568009132534470  0.2624728432070640
  0.1501797615705698  0.4431928813573336  0.7624719033637177
  0.8498213361574827  0.5568043509309319  0.2375237987930277
  0.8336707443352012  0.9000829266817476  0.6903061033867672
  0.1663343303275298  0.0999162858397966  0.3096931297704941
  0.1663342877991383  0.4000812830127671  0.8096946038124031
  0.8336674722285622  0.5999168330313935  0.1903023358330032
  0.7748009238413687  0.8956355217973595  0.6606080259444269
  0.2252033448531634  0.1043634935148106  0.3393925727005183
  0.2252031731089303  0.3956391630099318  0.8393956116454717
  0.7747975029280454  0.6043637686817718  0.1606038289484246
  0.7572239652098247  0.8459849085093438  0.6116809266430892
  0.2427777920160636  0.1540153042750418  0.3883184672145319
  0.2427792652032181  0.3459919979416384  0.8883232622821353
  0.7572210647030175  0.6540147561299321  0.1116774674979695
  0.2520282731134742  0.2168947259271974  0.6347449274841139
  0.7479725640834829  0.7831059256921193  0.3652535927007960
  0.7479711294065297  0.7168931370303255  0.8652513803679653
  0.2520316111514163  0.2831097890919381  0.1347492624685671
  0.2175239611997739  0.2400959424631992  0.6722562698580248
  0.7824759474869580  0.7599030564445002  0.3277415498743821
  0.7824747366122580  0.7400988664278998  0.8277411016870033
  0.2175250554524908  0.2599045095811761  0.1722566110526031
  0.2427270199857787  0.2802833084005130  0.7192929791424731
  0.7572711764251494  0.7197165349998471  0.2807051735850621
  0.7572704058027782  0.7802874822242032  0.7807056533134826
  0.2427264807392078  0.2197167294547810  0.2192929497789535
  0.3026692781727789  0.2969326640028669  0.7291275825602241
  0.6973292224247700  0.7030692104380449  0.2708715079385868
  0.6973287651301874  0.7969346483339876  0.7708708260429091
  0.3026679070134861  0.2030691682552543  0.2291314326442802
  0.3374484241810052  0.2737251898704827  0.6917464102723514
  0.6625508863589289  0.7262780148288925  0.3082528578512793
  0.6625498849949523  0.7737232668361358  0.8082503859545724
  0.3374501376939492  0.2262797400703462  0.1917548217585718
  0.3158444825540485  0.9201507041248291  0.4968479980560829
  0.6841567182778974  0.0798498090286230  0.5031531896945864
  0.6841542793238062  0.4201509211561216  0.0031460850336487
  0.3158460609844482  0.5798527947911296  0.9968537634922470
  0.5710719196656200  0.0407013483116714  0.6964101487377761
  0.4289291863832077  0.9592996340154443  0.3035914312943930
  0.4289255339231488  0.5407011845893663  0.8035904688612661
  0.5710752948043094  0.4593005915479367  0.1964112681641623
  0.3162127155464205  0.8708151785370077  0.5396835830329465
  0.6837881114801476  0.1291838871310134  0.4603156820665077
  0.6837814398379720  0.3708170987658193  0.9603078877088933
  0.3162193782370935  0.6291846660774709  0.0396932523056250
  0.2778801909188076  0.8141323864551566  0.5297373843274684
  0.7221197657541936  0.1858677256533667  0.4702619251775175
  0.7221114643572832  0.3141306169624301  0.9702526193009220
  0.2778906272227957  0.6858720793698225  0.0297500699451163
  0.2393673054449437  0.8071074654366086  0.4772673958512783
  0.7606308738537919  0.1928934180066264  0.5227333369196785
  0.7606244596417895  0.3071032090494654  0.0227226084936447
  0.2393796057091961  0.6929005748875525  0.9772797861550657
  0.2396166017116528  0.8558101191702789  0.4343009327322065
  0.7603820941597803  0.1441906835295867  0.5657001637328207
  0.7603799215469778  0.3558053785303983  0.0656907695808826
  0.2396208925391079  0.6441989951600675  0.9343098283254747
  0.2776924235175713  0.9128231838702519  0.4439239558166292
  0.7223079103560224  0.0871770392765470  0.5560776608472437
  0.7223075189194503  0.4128206096700424  0.0560687515224885
  0.2776924086867609  0.5871833641367630  0.9439313301871550
  0.1581455895098642  0.3626632398990068  0.5615566648539385
  0.8418481656114665  0.6373345567527338  0.4384416703928196
  0.8418554488000609  0.8626636467474000  0.9384428623851804
  0.1581487707472391  0.1373351295392169  0.0615577524119146
  0.2080869430077001  0.3975077575556867  0.5914027356217701
  0.7919052137521874  0.6024909738925430  0.4085978896802516
  0.7919140214482283  0.8975087392011361  0.9085966865354251
  0.2080909994449129  0.1024919243728277  0.0914028688913291
  0.2621204650676390  0.3890082982238923  0.5749934230770748
  0.7378726962865443  0.6109943276456917  0.4250081807672572
  0.7378794782953122  0.8890082350560817  0.9250041780909726
  0.2621252639166869  0.1109961949396450  0.0749942634161869
  0.2665592104325256  0.3456947652901974  0.5295735618845967
  0.7334359060851909  0.6543097937727467  0.4704272697294840
  0.7334383799361248  0.8456936464486802  0.9704223619329539
  0.2665632282868344  0.1543132942874905  0.0295762378548332
  0.2172444676153731  0.3091912368247733  0.5010455685848783
  0.7827521347171214  0.6908126475930558  0.4989541422009296
  0.7827533191005855  0.8091907991011595  0.9989523386895627
  0.2172468461303652  0.1908149093970195  0.0010482198145851
  0.5917603948707679  0.0907228506254540  0.7379538004783726
  0.4082412409333571  0.9092806618087508  0.2620443662979710
  0.4082350954294185  0.5907186082884976  0.7620442938962668
  0.5917622403594365  0.4092833868863153  0.2379588126674648
  0.1629832341190109  0.3176184190865712  0.5170949613543812
  0.8370120943799080  0.6823823133266558  0.4829023432638309
  0.8370156896209338  0.8176180202875898  0.9829039395736814
  0.1629862058547573  0.1823835547017580  0.0170979125396684
  0.9378251315079993  0.2452141207286118  0.7281365665579926
  0.0621747230392273  0.7547834264720521  0.2718645201520005
  0.0621805543216780  0.7452163763899193  0.7718657894191665
  0.9378169326873476  0.2547818718617592  0.2281324604248738
  0.9536050751533409  0.2535512950819054  0.7870414145566755
  0.0463953188442119  0.7464470359114301  0.2129594269397188
  0.0463991181500560  0.7535521246359025  0.7129609296037032
  0.9535996808732037  0.2464475327576992  0.2870377938125515
  0.9319361037739640  0.2072551787709926  0.8224915516566256
  0.0680671896898772  0.7927420555741378  0.1775101251409623
  0.0680682291107999  0.7072552254606563  0.6775107015953310
  0.9319283757786536  0.2927437072013603  0.3224868804141181
  0.8947786702277654  0.1529151477363442  0.7992577276856565
  0.1052259614994426  0.8470802497852716  0.2007461536245714
  0.1052266764044703  0.6529164245419778  0.7007447628721692
  0.8947679483094504  0.3470799294224705  0.2992507022729356
  0.8795716017624144  0.1440989850443586  0.7404885271246258
  0.1204322509744031  0.8558962174348466  0.2595156220508699
  0.1204337846639802  0.6441004089890683  0.7595139121810490
  0.8795589157587997  0.3558932018126981  0.2404818757582703
  0.9009442898633964  0.1904137093554183  0.7048657768502977
  0.0990563821999331  0.8095829209544121  0.2951375076086720
  0.0990605829694431  0.6904155299598358  0.7951363852724285
  0.9009330128783546  0.3095795750669765  0.2048600735019690
  0.8395156554940826  0.3624419315919312  0.4430994584146575
  0.1604801558969982  0.6375564223551962  0.5569002756990713
  0.1604836835003098  0.8624420696062174  0.0569021703972581
  0.8395199798433453  0.1375490717919732  0.9430969558371984
  0.8312626214901115  0.2969538427246832  0.4175519573794091
  0.1687330431675633  0.7030452798775499  0.5824454305394227
  0.1687345531414692  0.7969565493427950  0.0824524111924561
  0.8312698758308201  0.2030392950059934  0.9175513198530396
  0.7879286663408038  0.2875256589126138  0.3683883555781478
  0.2120674485178213  0.7124769624469494  0.6316083134099202
  0.2120682182612939  0.7875274862342465  0.1316164226807146
  0.7879362745988843  0.2124710630827877  0.8683876008538647
  0.6186001465748632  0.0701563169412225  0.7928304323797164
  0.3814015010260121  0.9298519760533281  0.2071687850754884
  0.3813962765209311  0.5701479570032006  0.7071684868149006
  0.6185996028048351  0.4298548780343765  0.2928346670877602
  0.7528762944807355  0.3433580371521430  0.3447473900345130
  0.2471213865388648  0.6566454182567227  0.6552494133462048
  0.2471236026861590  0.8433578446740739  0.1552540830957412
  0.7528816660099409  0.1566405427688125  0.8447472736626622
  0.7604419865200285  0.4084485750730806  0.3708775468536061
  0.2395549696657255  0.5915531265512399  0.6291221754920926
  0.2395586442790503  0.9084464713194933  0.1291219838588731
  0.7604450790781527  0.0915490436201054  0.8708755019924155
  0.8035379203868089  0.4180819560017710  0.4201377621003530
  0.1964580607129420  0.5819177811335123  0.5798638159079132
  0.1964628264852024  0.9180814451723336  0.0798610065681586
  0.8035404329774778  0.0819117657860744  0.9201356281047381
  0.9424307405433794  0.6071203472151154  0.6634039821233486
  0.0575652753321592  0.3928787828342521  0.3365946018000869
  0.0575685768935301  0.1071174602047194  0.8365987072095322
  0.9424352644616931  0.8928765905777993  0.1634008531777056
  0.9179428250701562  0.6592836610910666  0.6254015652617397
  0.0820533363743934  0.3407150763232778  0.3745952199225684
  0.0820617783352446  0.1592782938069348  0.8746011158620348
  0.9179414958152563  0.8407157051013883  0.1254000848778674
  0.8908171626299861  0.7165890171004392  0.6448197503583231
  0.1091797220167194  0.2834098614862484  0.3551761096047912
  0.1091867593359765  0.2165842280070791  0.8551813054854591
  0.8908152663494633  0.7834122862864845  0.1448210520641524
  0.8875023437542779  0.7211993967298440  0.7019711787053140
  0.1124951843288571  0.2788013484210694  0.2980249806584965
  0.1124967443963882  0.2211970466743267  0.7980284870163956
  0.8875056355426807  0.7788019093545344  0.2019738665132635
  0.9119730525988601  0.6690428878590353  0.7398091633637591
  0.0880218025418671  0.3309574512669613  0.2601880718431815
  0.0880202325732355  0.1690426128671518  0.7601909632729189
  0.9119828613777301  0.8309566539465720  0.2398105681017313
  0.9397004629852290  0.6120863506868517  0.7207316721492063
  0.0602932479162419  0.3879134620238105  0.2792668692963360
  0.0602922837366933  0.1120866604983490  0.7792701561544320
  0.9397115956779984  0.8879108636144082  0.2207303209672276
  0.0931333377168926  0.1322529344614480  0.5726269436140967
  0.9068649277082343  0.8677473992447702  0.4273712208077143
  0.9068745250432215  0.6322614257498529  0.9273718219173972
  0.0931268026873440  0.3677384748164272  0.0726268621914343
  0.6257289354537647  0.9996781497316221  0.8058100951917453
  0.3742716137896878  0.0003314092951783  0.1941925189273590
  0.3742685563702537  0.4996697960327410  0.6941911655637725
  0.6257283868960357  0.5003339574562773  0.3058099865191579
  0.1367539702592424  0.9984964324977454  0.4542437962605135
  0.8632441799086052  0.0015037907611202  0.5457544674262209
  0.8632419113739047  0.4985017692100655  0.0457481517626874
  0.1367598526044560  0.5014983386993990  0.9542502732153864
  0.1548668954885528  0.9801033804510411  0.5114108200163798
  0.8451312797283279  0.0198968903819434  0.4885870468129099
  0.8451303496977474  0.4801119586085818  0.9885792705887653
  0.1548711882969300  0.5198870725871387  0.0114191167484066
  0.1154590566611091  0.0683303257435099  0.4390780828951222
  0.8845395899641275  0.9316704384070107  0.5609202962489874
  0.8845388802319434  0.5683331205708839  0.0609158949699236
  0.1154620904603973  0.4316665836173925  0.9390821867225299
  0.1014299809185388  0.9505802850264686  0.4145049103654017
  0.8985682170025342  0.0494201179658447  0.5854930819090427
  0.8985619728933472  0.4505823007137053  0.0854858855315186
  0.1014392384308564  0.5494177674650516  0.9145123006323175
  0.1383181063004457  0.9130377252697954  0.5310712689612131
  0.8616802991309953  0.0869628938398108  0.4689267131943566
  0.8616780156775761  0.4130465681300706  0.9689175769639888
  0.1383236353232249  0.5869532126866304  0.0310813955628220
  0.1524713072199120  0.0308352389089990  0.5555680272891195
  0.8475271306626979  0.9691653393357100  0.4444307019290292
  0.8475301267018196  0.5308443752800329  0.9444247461493234
  0.1524715028527766  0.4691552033111108  0.0555744020283910
  0.0671064392396588  0.0635048030979135  0.3899903234747555
  0.9328917337332356  0.9364959595378153  0.6100082428490410
  0.9328898053134296  0.5635037208399041  0.1100062764355556
  0.0671115725177671  0.4364961237500395  0.8899921788944951
  0.1133492694111595  0.1173009667695268  0.4815573023748172
  0.8866495151481573  0.8826995954662138  0.5184415239435936
  0.8866529791617381  0.6173059682023023  0.0184391836447730
  0.1133479975454605  0.3826939145177661  0.9815591348885420
  0.0584909448395905  0.9907522453045203  0.3747299628859011
  0.9415075587753279  0.0092483310714186  0.6252687183228929
  0.9415019150387991  0.4907497893185919  0.1252652384747748
  0.0584990219682524  0.5092500065074645  0.8747333250729383
  0.0854446374020199  0.8862100215045814  0.4335444982923065
  0.9145534614448323  0.1137894169442433  0.5664533137311452
  0.9145451361669785  0.3862118183945356  0.0664453753745349
  0.0854563447187431  0.6137875492861937  0.9335532320816498
  0.6070502234995558  0.9498258069072065  0.7639373372393976
  0.3929528632534627  0.0501796305420044  0.2360689240329492
  0.3929503455650121  0.4498227558731145  0.7360675003543875
  0.6070482421878580  0.5501808724208672  0.2639327748955154
  0.1042009104881672  0.8671512066092220  0.4928424380072229
  0.8957974942277644  0.1328483489958430  0.5071551272728243
  0.8957921952174672  0.3671571807056324  0.0071465480238615
  0.1042099760754098  0.6328426901494382  0.9928523084626235
  0.1258758365849175  0.9222122839281965  0.5873825200034801
  0.8741226419931039  0.0777878145235746  0.4126154502611143
  0.8741242184268714  0.4222229380618927  0.9126081271990927
  0.1258774792943669  0.5777767535516105  0.0873912385831019
  0.1344841295542167  0.9950962086000743  0.6023880624998057
  0.8655146110314789  0.0049035405192797  0.3976103987656359
  0.8655191388446255  0.4951084221669930  0.8976052421037934
  0.1344821878244744  0.5048915666640070  0.1023937340578271
  0.1322265911207126  0.0982048048142801  0.5409678505331712
  0.8677719726476454  0.9017965024953156  0.4590305862532915
  0.8677778128913616  0.5982130853434029  0.9590274066550109
  0.1322241522893677  0.4017866887090094  0.0409715066367156
  0.0013826236878955  0.9649532136495722  0.3555492795682724
  0.9986158968346501  0.0350471262691627  0.6444488986272603
  0.9986092310563919  0.4649476689508987  0.1444463631795188
  0.0013914008480000  0.5350525136732358  0.8555519348109755
  0.0261491389492434  0.8593631058791118  0.4135067423085843
  0.9738489376582677  0.1406369211897385  0.5864910159530794
  0.9738379693345252  0.3593593750387996  0.0864861551901015
  0.0261633066925882  0.6406408867073452  0.9135127448707649
  0.0564602092000044  0.8285783338731392  0.5093306524270389
  0.9435378922326834  0.1714211157902454  0.4906677913861373
  0.9435330390845067  0.3285813927713193  0.9906604330568243
  0.0564688589497493  0.6714184243988512  0.0093384492598787
  0.0799404304754745  0.8849785277100040  0.6033570346717383
  0.9200576726253686  0.1150216728359723  0.3966411724295043
  0.9200577626071151  0.3849856469890653  0.8966365194440513
  0.0799437171259427  0.6150141465735928  0.1033626241419725
  0.0968843360495839  0.0278773936190433  0.6328660545268079
  0.9031142969126975  0.9721230313778406  0.3671322216585153
  0.9031210917402106  0.5278895873650811  0.8671303268350243
  0.0968792479694827  0.4721103007206793  0.1328680989947273
  0.9849299712343438  0.8979086469848951  0.3752219183039927
  0.0150681156438139  0.1020918067488026  0.6247761965149436
  0.0150585059988302  0.3979027565667010  0.1247727182233263
  0.9849426123017295  0.6020972665890625  0.8752254693114878
  0.5792348010215491  0.9700631565122677  0.7092684316822471
  0.4207673664507183  0.0299383399508741  0.2907351873985320
  0.4207654548323774  0.4700627873499386  0.7907344612802660
  0.5792346161233297  0.5299393651705984  0.2092655097590779
  0.0082774217015285  0.8238018272092376  0.4603498261402663
  0.9917207497147018  0.1761980500133689  0.5396484106666861
  0.9917128055798656  0.3237993014220564  0.0396420628519536
  0.0082888121693259  0.6762004630921368  0.9603568465265440
  0.0445898832809277  0.8371588583134226  0.5635739032439631
  0.9554085052763881  0.1628413713306713  0.4364242869563952
  0.9554070290029983  0.3371627298345459  0.9364191327741196
  0.0445950003312348  0.6628371791633896  0.0635802422554477
  0.0409421540524448  0.9190953251282252  0.6349937327675619
  0.9590558752567233  0.0809044763019813  0.3650045986935169
  0.9590586325744965  0.4191034834015994  0.8650021045573908
  0.0409423587665003  0.5808962481951454  0.1349964845362095
  0.0492692855615715  0.9891725780202023  0.6494259810594301
  0.9507289079925769  0.0108278697904041  0.3505724944146777
  0.9507367165888354  0.4891811958113976  0.8505717061941098
  0.0492644346192890  0.5108184038565327  0.1494265299094479
  0.0758564446059395  0.0977330395707270  0.6177221010845315
  0.9241421890494479  0.9022669434183683  0.3822762016251176
  0.9241535145818673  0.5977437385400961  0.8822772257968055
  0.0758475041689906  0.4022561276595837  0.1177209358695137
  0.9498640883677822  0.8277395765848325  0.4671619833818355
  0.0501339958477303  0.1722601003862323  0.5328363922923742
  0.0501267633392288  0.3277356216411604  0.0328326169394444
  0.9498745392168786  0.6722642479675329  0.9671663951747576
  0.9838821821002526  0.8414419022307769  0.5707459385319353
  0.0161154880107759  0.1585578720715475  0.4292523927521614
  0.0161141803490352  0.3414446426876694  0.9292486682363545
  0.9838869616794454  0.6585550476012330  0.0707500059740767
  0.9816065801224241  0.8922648108312572  0.6148670651423487
  0.0183918706024215  0.1077356602732991  0.3851312162195981
  0.0183929198396271  0.3922685441546818  0.8851293928452293
  0.9816080483244320  0.6077309338138832  0.1148692698101925
  0.9373841662586457  0.8368096649359842  0.5234418840658535
  0.0626137419588204  0.1631901261108908  0.4765568633343591
  0.0626102240288589  0.3368092583278255  0.9765542088743757
  0.9373910103108045  0.6631912197001100  0.0234445080252925
  0.5117181168045377  0.4756428238722847  0.5899095006974377
  0.4882803749292037  0.5243608130589408  0.4100934919074319
  0.4882774502534772  0.9756397530538550  0.9100978464099398
  0.5117213179073019  0.0243624897430337  0.0899040999767422
  0.4910274855500845  0.2121482458437356  0.4132252520763373
  0.5089769485231130  0.7878520819130372  0.5867785929387708
  0.5089784950362741  0.7121506646214044  0.0867744557144832
  0.4910235026438983  0.2878525776336787  0.9132275528222920
  0.7394731012733544  0.4855608278586061  0.5583765794391056
  0.2605255709888397  0.5144381601434702  0.4416247529600739
  0.2605205372295174  0.9855629376372548  0.9416193052641333
  0.7394770599615086  0.0144385991915428  0.0583776636965680
  0.7671856258257606  0.4209868400250727  0.5809633518253250
  0.2328124236553819  0.5790096963783000  0.4190376625490657
  0.2328079084000976  0.9209899165615241  0.9190278527039482
  0.7671901719349563  0.0790109194377138  0.0809687117959470
  0.7580120303799660  0.5395782984003006  0.6004201150098538
  0.2419881749564112  0.4604192185530280  0.3995813973899445
  0.2419831891759259  0.0395839111009764  0.8995755338707596
  0.7580146625399067  0.9604180948548517  0.1004197876637605
  0.6817869183640468  0.4849038367285843  0.5262377750325200
  0.3182111019489540  0.5150965844339055  0.4737638229575794
  0.3182047150097702  0.9849021567804641  0.9737605086147525
  0.6817929169184396  0.0150985021913783  0.0262379242640520
  0.7364423512822214  0.3583177001670634  0.5705330387893355
  0.2635537161974781  0.6416815710480535  0.4294664084007778
  0.2635473967148201  0.8583188702189233  0.9294562359695746
  0.7364500376635661  0.1416821782807460  0.0705400913244603
  0.8027571959897983  0.4350897621679124  0.6368485158524919
  0.1972416624786106  0.5649056099315573  0.3631515497606443
  0.1972401119629481  0.9350960319804216  0.8631426706882763
  0.8027584760951143  0.0649045197369773  0.1368547214161637
  0.7972467884239407  0.5083372617145798  0.6488830680524060
  0.2027525917671298  0.4916590005434998  0.3511178031309683
  0.2027506933062071  0.0083440717592964  0.8511105905112899
  0.7972483339703587  0.9916568659628098  0.1488862958989188
  0.7181337174903675  0.5911015835251590  0.6089488265336342
  0.2818673466845922  0.4088969286457811  0.3910538617963155
  0.2818652608494006  0.0911042307276730  0.8910514582213338
  0.7181343859252962  0.9088965616614431  0.1089461941135994
  0.6402890162847115  0.5383108577545883  0.5352235545877591
  0.3597100230697521  0.4616905769108186  0.4647786107109653
  0.3597046711677763  0.0383082857120982  0.9647789827060365
  0.6402927746741085  0.9616935590067399  0.0352204067074737
  0.6497039723876838  0.4196267142505263  0.5153681346726771
  0.3502929424912580  0.5803752599378811  0.4846329837897798
  0.3502843311221895  0.9196229897753554  0.9846279540421321
  0.6497121743581005  0.0803783855600955  0.0153699770742435
  0.4520356552588112  0.2224932807416806  0.3610952541018904
  0.5479686113228297  0.7775064059262817  0.6389088698883327
  0.5479722141425327  0.7224940418932349  0.1389041849391219
  0.4520288214461274  0.2775100408085720  0.8610979446114726
  0.6765853419723555  0.3574435668884917  0.5370465773788595
  0.3234108819938228  0.6425571364597928  0.4629524781361027
  0.3234027218994910  0.8574424780137164  0.9629455385332264
  0.6765945376265492  0.1425587943577113  0.0370528806525314
  0.7400753060656982  0.3074854038392871  0.6157058637774995
  0.2599199104627701  0.6925125045720648  0.3842935380040799
  0.2599172488189936  0.8074897330022424  0.8842828783082268
  0.7400823026250904  0.1925114051940966  0.1157141818605893
  0.8065581911420026  0.3860136468009756  0.6801785634972006
  0.1934403885821609  0.6139812329558936  0.3198202973965962
  0.1934405956436862  0.8860227442334434  0.8198099340828975
  0.8065582879944060  0.1139776493569613  0.1801859772663832
  0.7953624777328940  0.5298532069289266  0.7039867943967835
  0.2046370448220145  0.4701418767818524  0.2960146533411674
  0.2046402343953559  0.0298624631101490  0.7960089610738166
  0.7953606686652037  0.9701371447855465  0.2039882794037169
  0.6580816643332810  0.5903676328747238  0.5757684190739596
  0.3419193106267286  0.4096325575811548  0.4242347303910918
  0.3419152290580882  0.0903660543438889  0.9242369779932105
  0.6580824364714317  0.9096342432611877  0.0757626668001805
  0.7160647998007263  0.6135115871385466  0.6662314039603103
  0.2839370738752010  0.3864869606831505  0.3337722147726652
  0.2839386103854764  0.1135169321464886  0.8337727501788308
  0.7160618627841799  0.8864835636075412  0.1662267448755372
  0.5827257340273064  0.5060461684681741  0.5300519759364377
  0.4172726258491650  0.4939574521519248  0.4699505502945911
  0.4172676536774986  0.0060403457633527  0.9699534644123844
  0.5827305520538744  0.9939610270970647  0.0300472202865620
  0.5884445541592669  0.4327335467807742  0.5177472120284321
  0.4115532521220970  0.5672695017659493  0.4822544576169321
  0.4115449626836352  0.9327270960480334  0.9822542211671248
  0.5884516070374488  0.0672724971852574  0.0177457432248644
  0.6432352704969375  0.3060778882032196  0.5617035323891244
  0.3567600568130658  0.6939225947876722  0.4382943741078194
  0.3567536435564520  0.8060767657178189  0.9382889664103899
  0.6432437827764090  0.1939227722870740  0.0617102271829779
  0.7746334509417778  0.3208372194229341  0.6694009466977278
  0.2253625725254551  0.6791577264793247  0.3305981000357292
  0.2253632277046975  0.8208463649145017  0.8305863920106304
  0.7746366714544664  0.1791548522133439  0.1694104216857824
  0.4722838257593125  0.2544817765540657  0.3166820570135371
  0.5277196987622474  0.7455163992065224  0.6833204989445036
  0.5277245932050150  0.7544799341933057  0.1833178860654598
  0.4722751306135251  0.2455225305781141  0.8166837157863185
  0.5457849819697671  0.3018012376023762  0.2895561154166089
  0.4542172443019012  0.6981973813847375  0.7104446463916503
  0.4542234861591723  0.8017969045323809  0.2104472096279437
  0.5457743896844960  0.1982036995380483  0.7895531568681946
  0.6157142865594381  0.2827430726581142  0.3823332105392083
  0.3842921999853246  0.7172503921826348  0.6176652283993604
  0.3842936933242385  0.7827460432302260  0.1176706082798162
  0.6157061966145108  0.2172547983403703  0.8823286087762625
  0.5805961340271892  0.2255108933591217  0.4613110619493952
  0.4194102731584053  0.7744838889759720  0.5386889243459621
  0.4194100098822915  0.7255184697393489  0.0386901469943055
  0.5805922839307627  0.2744831731237980  0.9613103586743250
  0.6868462492333549  0.9354926914334456  0.6561915714641486
  0.3131569052709651  0.0645022715762522  0.3438133676840636
  0.3131548892429521  0.4355053780294327  0.8438134373069914
  0.6868438447257290  0.5645034280374901  0.1561874856737688
  0.7150443679117089  0.0133030829100775  0.7391838945144400
  0.2849609284741916  0.9866873934052904  0.2608234984321172
  0.2849557325485819  0.5133124527755299  0.7608186401346302
  0.7150431748917825  0.4866932328090101  0.2391804088659271
  0.8196533983077572  0.0169517222647642  0.7929058407396994
  0.1803533827322568  0.9830397110804512  0.2070984010558377
  0.1803476829288471  0.5169500194375374  0.7070915523058119
  0.8196525442830094  0.4830475659069577  0.2929032640968288
  0.8957229589865250  0.9450625012038145  0.7602427894773527
  0.1042835579133978  0.0549343217945690  0.2397551911735789
  0.1042802640779641  0.4450543316659292  0.7397530139646449
  0.8957212261932739  0.5549385830488944  0.2602400757484773
  0.8675145833392719  0.8692116168138142  0.6762795194793725
  0.1324896873501089  0.1307890603806712  0.3237163560860594
  0.1324906426571246  0.3692088724547986  0.8237201645129488
  0.8675107996130933  0.6307889078189959  0.1762760819782585
  0.2317551856304121  0.1851924846643627  0.5983534218744566
  0.7682477354715402  0.8148071715161223  0.4016454611771181
  0.7682446482743757  0.6851897528522244  0.9016424069958688
  0.2317598170737583  0.3148123542534123  0.0983565459499545
  0.7581478406775020  0.7919441782515193  0.6269563765156576
  0.2418562715895405  0.2080555406644393  0.3730420667822187
  0.2418605952423505  0.2919528053252023  0.8730501330488636
  0.7581412266894390  0.7080545796762863  0.1269535653525011
  0.7875954388453863  0.8491604279287728  0.5821164477376612
  0.2124048361622570  0.1508422568241272  0.4178800273558849
  0.2124053833917969  0.3491641031740969  0.9178849304210459
  0.7875945853577662  0.6508435613765542  0.0821156835655543
  0.7124956708829018  0.8564749959999318  0.5875010011154629
  0.2875052813311640  0.1435246527720153  0.4125005898218248
  0.2875052918636314  0.3564860289919949  0.9125058702170534
  0.7124947365230270  0.6435218811220977  0.0874950311682809
  0.1707544660635989  0.2267805955931337  0.6644895301276961
  0.8292463014957647  0.7732146198813155  0.3355084147231224
  0.8292441593170707  0.7267861461877985  0.8355075437206310
  0.1707553239208508  0.2732155387608302  0.1644867018832272
  0.2157432430027839  0.2994188768617079  0.7481745486818099
  0.7842544795398609  0.7005804450550812  0.2518230330847189
  0.7842546364926193  0.7994260511413884  0.7518253200920881
  0.2157410627593705  0.2005785149876829  0.2481719329629897
  0.3219324253181313  0.3284335068523063  0.7659303847677350
  0.6780656060397945  0.6715685208856925  0.2340697057277055
  0.6780652267033034  0.8284356560134967  0.7340685459240177
  0.3219292336920958  0.1715663972161039  0.2659332394826066
  0.3844897047658122  0.2861929274223343  0.6998011832400408
  0.6155096181233333  0.7138115486664844  0.3001989187035505
  0.6155083683243348  0.7861889417443280  0.8001954465314114
  0.3844921435017667  0.2138127347936631  0.1998113704246336
  0.3460864284636358  0.8762130785900197  0.5809435506427576
  0.6539149635765469  0.1237837288657317  0.4190549193974320
  0.6539064544781112  0.3762182168295354  0.9190490147587127
  0.3460944074348191  0.6237803089228890  0.0809526285283368
  0.2776669182475828  0.7757881131801625  0.5630336130487237
  0.7223328779690021  0.2242109872274369  0.4369640993576596
  0.7223219640344993  0.2757879213281242  0.9369547097133335
  0.2776801190802942  0.7242140507432779  0.0630486531109611
  0.2090533741593603  0.7632598361188556  0.4695743358622835
  0.7909426873374272  0.2367417456276968  0.5304267553521456
  0.7909346838938021  0.2632525583084515  0.0304145934999482
  0.2090693230753473  0.7367512533193832  0.9695882917022303
  0.2099833158177518  0.8493931239413115  0.3931016770692750
  0.7900146766480063  0.1506081154962615  0.6068998846307423
  0.7900143883479842  0.3493861272501135  0.1068894508886942
  0.2099851353137296  0.6506186133060439  0.8931116667347467
  0.2770001657530443  0.9509914097415191  0.4102229083273912
  0.7229994318357242  0.0490079877973386  0.5897782196248613
  0.7230023658015909  0.4509896782871934  0.0897694897622046
  0.2769967754501153  0.5490121407879656  0.9102291382830785
  0.2053054535136027  0.4308096127975389  0.6274659149972734
  0.7946842739141218  0.5691878286500796  0.3725346852945819
  0.7946958093145682  0.9308119691868058  0.8725337404942906
  0.2053114389627311  0.0691868915926648  0.1274654116023655
  0.3011713545655610  0.4160465017478359  0.5978791713542009
  0.6988199849648709  0.5839561860223128  0.4021238015351258
  0.6988284361307890  0.9160484321021229  0.9021176271711013
  0.3011776298621385  0.0839567847538234  0.0978795092326763
  0.3086825004974045  0.3400219209964632  0.5165083657991545
  0.6913132556876320  0.6599859250463709  0.4834927883972640
  0.6913145543150989  0.8400199141794857  0.9834857487298194
  0.3086864737811368  0.1599899142266068  0.0165129316694248
  0.2210167733363804  0.2745446371833893  0.4661224984125099
  0.7789812501395019  0.7254618094113638  0.5338758095851901
  0.7789796162399796  0.7745455295904478  0.0338743196878255
  0.2210188393603190  0.2254624190459396  0.9661270683945133
  0.5855742790635290  0.1459039972672258  0.7281168680023598
  0.4144281283248930  0.8540995042702022  0.2718783224076873
  0.4144190618009986  0.6459005280812633  0.7718787687832389
  0.5855757438541502  0.3541015658171602  0.2281254622966600
  0.1245668402775522  0.2887950622395437  0.4947566285013849
  0.8754291390391202  0.7112048496514092  0.5052390402964093
  0.8754305210163409  0.7887950828727668  0.0052428092489478
  0.1245694999263449  0.2112050247443875  0.9947603709417905
  0.9828331824853649  0.2955663523298568  0.8056446594275570
  0.0171666089303883  0.7044319661881104  0.1943547643517363
  0.0171703539358816  0.7955654666723504  0.6943567131760773
  0.9828319496743134  0.2044356634902158  0.3056429907105311
  0.9442798686986720  0.2135708891307857  0.8684307784769913
  0.0557255999018338  0.7864251667953894  0.1315699720252823
  0.0557247130707594  0.7135698063506837  0.6315717436078003
  0.9442744368118312  0.2864301900973274  0.3684263763036668
  0.8776144209429262  0.1174269148991129  0.8272019502506751
  0.1223900661507713  0.8825683056414206  0.1728026601766857
  0.1223919555087960  0.6174286686960713  0.6728012260917637
  0.8776027778076028  0.3825669516416639  0.3271941116174304
  0.8509830268351735  0.1012819463552361  0.7223631183209136
  0.1490231387817289  0.8987106744652920  0.2776416170869922
  0.1490232899135293  0.6012842365449700  0.7776387859324032
  0.8509672165877120  0.3987059579014272  0.2223553066337232
  0.8884579037762421  0.1836192607026987  0.6589477566815489
  0.1115434311989034  0.8163752336063084  0.3410551605046805
  0.1115479599674103  0.6836222706138244  0.8410537633783264
  0.8884448762567843  0.3163692597111378  0.1589424625043065
  0.8586580675687117  0.2530412278499412  0.4352374731120108
  0.1413359273479813  0.7469574443982054  0.5647593535483111
  0.1413367880231533  0.7530465520331973  0.0647688130377162
  0.8586680770697015  0.2469483419412200  0.9352388318295226
  0.7824908800111174  0.2366736021121341  0.3482267440868583
  0.2175056922945586  0.7633308752739723  0.6517676338279372
  0.2175037958721688  0.7366775719292846  0.1517785077429963
  0.7825011192313838  0.2633241440243097  0.8482282612907781
  0.6327708632173881  0.1090055694436458  0.8257151453536622
  0.3672310917435908  0.8910059018387102  0.1742820893701520
  0.3672247265525215  0.6089940374780696  0.6742831266167926
  0.6327685029355763  0.3910095539369252  0.3257213623058064
  0.7201244575017682  0.3361696906193998  0.3055825619402484
  0.2798752860685667  0.6638368221910298  0.6944137484336323
  0.2798771537392923  0.8361689803948096  0.1944186191592934
  0.7201295386772273  0.1638324171203251  0.8055829012522864
  0.7332290961573307  0.4521574367644590  0.3524766373463137
  0.2667676793685700  0.5478451383614882  0.6475244819651778
  0.2667715501647265  0.9521549068035569  0.1475203603854496
  0.7332324558358323  0.0478422283409827  0.8524739180344199
  0.8089976894117683  0.4691637727880860  0.4401520625842750
  0.1909970581411642  0.5308343974762337  0.5598519430616804
  0.1910027756593848  0.9691626812546801  0.0598448386639134
  0.8089999673976820  0.0308299328161752  0.9401497070629361
  0.9195871877097801  0.6552581130115911  0.5806291260386303
  0.0804076247102756  0.3447372234225270  0.4193671169236239
  0.0804224490027394  0.1552509701488134  0.9193746555283084
  0.9195812785333999  0.8447413346226256  0.0806265371989809
  0.8719521480905783  0.7573675959758077  0.6151004916390050
  0.1280462492814678  0.2426322377019687  0.3848945551700425
  0.1280555679121136  0.2573604025289384  0.8848998176015002
  0.8719457987407324  0.7426361583089687  0.1151033394788499
  0.8661462306402825  0.7655230155018558  0.7174050866900075
  0.1338524722515189  0.2344782769100036  0.2825903228011981
  0.1338514102744384  0.2655202507587617  0.7825926959861249
  0.8661507970153224  0.7344790715186633  0.2174104376211545
  0.9093447334612819  0.6725968607073582  0.7843936717228246
  0.0906493566508857  0.3274039589588398  0.2156036741866600
  0.0906445144017951  0.1725975037616294  0.7156055291641863
  0.9093588716498218  0.8274031159096822  0.2843962993525935
  0.9582974265321695  0.5714686314656632  0.7506631673300532
  0.0416945944583560  0.4285292009173318  0.2493344907280530
  0.0416916219274839  0.0714705324969032  0.7493388858220413
  0.9583133261563859  0.9285270000098222  0.2506610660655824
  0.6448084897265289  0.9836076648577503  0.8491080931798081
  0.3551921393730808  0.0164053267877051  0.1508952117189466
  0.3551886692764370  0.4835969827976996  0.6508944273365742
  0.6448069647968495  0.5164076432106341  0.3491066988438334
  0.6124160015734716  0.8949999428599114  0.7744771776163688
  0.3875864675519125  0.1050051155027205  0.2255312502662719
  0.3875866716507019  0.3949988692282815  0.7255300592169007
  0.6124112135099864  0.6050057073476580  0.2744693130175406
  0.5624074576343929  0.9304783042456748  0.6775935368419539
  0.4375957833678470  0.0695192162422984  0.3224125206595048
  0.4375945247361557  0.4304818202349665  0.8224118593770413
  0.5624055508372052  0.5695197765080593  0.1775875827662077
  0.4058551891821836  0.2065061683061842  0.3549145284918325
  0.5941483066538780  0.7934940314166923  0.6450906290198475
  0.5941526349665196  0.7065077115738703  0.1450838179242950
  0.4058489180033575  0.2934972404090033  0.8549201242669184
  0.4421906803800653  0.2637457085859083  0.2762062455431504
  0.5578110560086742  0.7362524100762329  0.7237956875219353
  0.5578169630587055  0.7637426350895993  0.2237932970362806
  0.4421813969575012  0.2362616423495112  0.7762086183261658
 
  0.00000000E+00  0.00000000E+00  0.00000000E+00
  0.00000000E+00  0.00000000E+00  0.00000000E+00
  0.00000000E+00  0.00000000E+00  0.00000000E+00
  0.00000000E+00  0.00000000E+00  0.00000000E+00
  0.00000000E+00  0.00000000E+00  0.00000000E+00
  0.00000000E+00  0.00000000E+00  0.00000000E+00
  0.00000000E+00  0.00000000E+00  0.00000000E+00
  0.00000000E+00  0.00000000E+00  0.00000000E+00
  0.00000000E+00  0.00000000E+00  0.00000000E+00
  0.00000000E+00  0.00000000E+00  0.00000000E+00
  0.00000000E+00  0.00000000E+00  0.00000000E+00
  0.00000000E+00  0.00000000E+00  0.00000000E+00
  0.00000000E+00  0.00000000E+00  0.00000000E+00
  0.00000000E+00  0.00000000E+00  0.00000000E+00
  0.00000000E+00  0.00000000E+00  0.00000000E+00
  0.00000000E+00  0.00000000E+00  0.00000000E+00
  0.00000000E+00  0.00000000E+00  0.00000000E+00
  0.00000000E+00  0.00000000E+00  0.00000000E+00
  0.00000000E+00  0.00000000E+00  0.00000000E+00
  0.00000000E+00  0.00000000E+00  0.00000000E+00
  0.00000000E+00  0.00000000E+00  0.00000000E+00
  0.00000000E+00  0.00000000E+00  0.00000000E+00
  0.00000000E+00  0.00000000E+00  0.00000000E+00
  0.00000000E+00  0.00000000E+00  0.00000000E+00
  0.00000000E+00  0.00000000E+00  0.00000000E+00
  0.00000000E+00  0.00000000E+00  0.00000000E+00
  0.00000000E+00  0.00000000E+00  0.00000000E+00
  0.00000000E+00  0.00000000E+00  0.00000000E+00
  0.00000000E+00  0.00000000E+00  0.00000000E+00
  0.00000000E+00  0.00000000E+00  0.00000000E+00
  0.00000000E+00  0.00000000E+00  0.00000000E+00
  0.00000000E+00  0.00000000E+00  0.00000000E+00
  0.00000000E+00  0.00000000E+00  0.00000000E+00
  0.00000000E+00  0.00000000E+00  0.00000000E+00
  0.00000000E+00  0.00000000E+00  0.00000000E+00
  0.00000000E+00  0.00000000E+00  0.00000000E+00
  0.00000000E+00  0.00000000E+00  0.00000000E+00
  0.00000000E+00  0.00000000E+00  0.00000000E+00
  0.00000000E+00  0.00000000E+00  0.00000000E+00
  0.00000000E+00  0.00000000E+00  0.00000000E+00
  0.00000000E+00  0.00000000E+00  0.00000000E+00
  0.00000000E+00  0.00000000E+00  0.00000000E+00
  0.00000000E+00  0.00000000E+00  0.00000000E+00
  0.00000000E+00  0.00000000E+00  0.00000000E+00
  0.00000000E+00  0.00000000E+00  0.00000000E+00
  0.00000000E+00  0.00000000E+00  0.00000000E+00
  0.00000000E+00  0.00000000E+00  0.00000000E+00
  0.00000000E+00  0.00000000E+00  0.00000000E+00
  0.00000000E+00  0.00000000E+00  0.00000000E+00
  0.00000000E+00  0.00000000E+00  0.00000000E+00
  0.00000000E+00  0.00000000E+00  0.00000000E+00
  0.00000000E+00  0.00000000E+00  0.00000000E+00
  0.00000000E+00  0.00000000E+00  0.00000000E+00
  0.00000000E+00  0.00000000E+00  0.00000000E+00
  0.00000000E+00  0.00000000E+00  0.00000000E+00
  0.00000000E+00  0.00000000E+00  0.00000000E+00
  0.00000000E+00  0.00000000E+00  0.00000000E+00
  0.00000000E+00  0.00000000E+00  0.00000000E+00
  0.00000000E+00  0.00000000E+00  0.00000000E+00
  0.00000000E+00  0.00000000E+00  0.00000000E+00
  0.00000000E+00  0.00000000E+00  0.00000000E+00
  0.00000000E+00  0.00000000E+00  0.00000000E+00
  0.00000000E+00  0.00000000E+00  0.00000000E+00
  0.00000000E+00  0.00000000E+00  0.00000000E+00
  0.00000000E+00  0.00000000E+00  0.00000000E+00
  0.00000000E+00  0.00000000E+00  0.00000000E+00
  0.00000000E+00  0.00000000E+00  0.00000000E+00
  0.00000000E+00  0.00000000E+00  0.00000000E+00
  0.00000000E+00  0.00000000E+00  0.00000000E+00
  0.00000000E+00  0.00000000E+00  0.00000000E+00
  0.00000000E+00  0.00000000E+00  0.00000000E+00
  0.00000000E+00  0.00000000E+00  0.00000000E+00
  0.00000000E+00  0.00000000E+00  0.00000000E+00
  0.00000000E+00  0.00000000E+00  0.00000000E+00
  0.00000000E+00  0.00000000E+00  0.00000000E+00
  0.00000000E+00  0.00000000E+00  0.00000000E+00
  0.00000000E+00  0.00000000E+00  0.00000000E+00
  0.00000000E+00  0.00000000E+00  0.00000000E+00
  0.00000000E+00  0.00000000E+00  0.00000000E+00
  0.00000000E+00  0.00000000E+00  0.00000000E+00
  0.00000000E+00  0.00000000E+00  0.00000000E+00
  0.00000000E+00  0.00000000E+00  0.00000000E+00
  0.00000000E+00  0.00000000E+00  0.00000000E+00
  0.00000000E+00  0.00000000E+00  0.00000000E+00
  0.00000000E+00  0.00000000E+00  0.00000000E+00
  0.00000000E+00  0.00000000E+00  0.00000000E+00
  0.00000000E+00  0.00000000E+00  0.00000000E+00
  0.00000000E+00  0.00000000E+00  0.00000000E+00
  0.00000000E+00  0.00000000E+00  0.00000000E+00
  0.00000000E+00  0.00000000E+00  0.00000000E+00
  0.00000000E+00  0.00000000E+00  0.00000000E+00
  0.00000000E+00  0.00000000E+00  0.00000000E+00
  0.00000000E+00  0.00000000E+00  0.00000000E+00
  0.00000000E+00  0.00000000E+00  0.00000000E+00
  0.00000000E+00  0.00000000E+00  0.00000000E+00
  0.00000000E+00  0.00000000E+00  0.00000000E+00
  0.00000000E+00  0.00000000E+00  0.00000000E+00
  0.00000000E+00  0.00000000E+00  0.00000000E+00
  0.00000000E+00  0.00000000E+00  0.00000000E+00
  0.00000000E+00  0.00000000E+00  0.00000000E+00
  0.00000000E+00  0.00000000E+00  0.00000000E+00
  0.00000000E+00  0.00000000E+00  0.00000000E+00
  0.00000000E+00  0.00000000E+00  0.00000000E+00
  0.00000000E+00  0.00000000E+00  0.00000000E+00
  0.00000000E+00  0.00000000E+00  0.00000000E+00
  0.00000000E+00  0.00000000E+00  0.00000000E+00
  0.00000000E+00  0.00000000E+00  0.00000000E+00
  0.00000000E+00  0.00000000E+00  0.00000000E+00
  0.00000000E+00  0.00000000E+00  0.00000000E+00
  0.00000000E+00  0.00000000E+00  0.00000000E+00
  0.00000000E+00  0.00000000E+00  0.00000000E+00
  0.00000000E+00  0.00000000E+00  0.00000000E+00
  0.00000000E+00  0.00000000E+00  0.00000000E+00
  0.00000000E+00  0.00000000E+00  0.00000000E+00
  0.00000000E+00  0.00000000E+00  0.00000000E+00
  0.00000000E+00  0.00000000E+00  0.00000000E+00
  0.00000000E+00  0.00000000E+00  0.00000000E+00
  0.00000000E+00  0.00000000E+00  0.00000000E+00
  0.00000000E+00  0.00000000E+00  0.00000000E+00
  0.00000000E+00  0.00000000E+00  0.00000000E+00
  0.00000000E+00  0.00000000E+00  0.00000000E+00
  0.00000000E+00  0.00000000E+00  0.00000000E+00
  0.00000000E+00  0.00000000E+00  0.00000000E+00
  0.00000000E+00  0.00000000E+00  0.00000000E+00
  0.00000000E+00  0.00000000E+00  0.00000000E+00
  0.00000000E+00  0.00000000E+00  0.00000000E+00
  0.00000000E+00  0.00000000E+00  0.00000000E+00
  0.00000000E+00  0.00000000E+00  0.00000000E+00
  0.00000000E+00  0.00000000E+00  0.00000000E+00
  0.00000000E+00  0.00000000E+00  0.00000000E+00
  0.00000000E+00  0.00000000E+00  0.00000000E+00
  0.00000000E+00  0.00000000E+00  0.00000000E+00
  0.00000000E+00  0.00000000E+00  0.00000000E+00
  0.00000000E+00  0.00000000E+00  0.00000000E+00
  0.00000000E+00  0.00000000E+00  0.00000000E+00
  0.00000000E+00  0.00000000E+00  0.00000000E+00
  0.00000000E+00  0.00000000E+00  0.00000000E+00
  0.00000000E+00  0.00000000E+00  0.00000000E+00
  0.00000000E+00  0.00000000E+00  0.00000000E+00
  0.00000000E+00  0.00000000E+00  0.00000000E+00
  0.00000000E+00  0.00000000E+00  0.00000000E+00
  0.00000000E+00  0.00000000E+00  0.00000000E+00
  0.00000000E+00  0.00000000E+00  0.00000000E+00
  0.00000000E+00  0.00000000E+00  0.00000000E+00
  0.00000000E+00  0.00000000E+00  0.00000000E+00
  0.00000000E+00  0.00000000E+00  0.00000000E+00
  0.00000000E+00  0.00000000E+00  0.00000000E+00
  0.00000000E+00  0.00000000E+00  0.00000000E+00
  0.00000000E+00  0.00000000E+00  0.00000000E+00
  0.00000000E+00  0.00000000E+00  0.00000000E+00
  0.00000000E+00  0.00000000E+00  0.00000000E+00
  0.00000000E+00  0.00000000E+00  0.00000000E+00
  0.00000000E+00  0.00000000E+00  0.00000000E+00
  0.00000000E+00  0.00000000E+00  0.00000000E+00
  0.00000000E+00  0.00000000E+00  0.00000000E+00
  0.00000000E+00  0.00000000E+00  0.00000000E+00
  0.00000000E+00  0.00000000E+00  0.00000000E+00
  0.00000000E+00  0.00000000E+00  0.00000000E+00
  0.00000000E+00  0.00000000E+00  0.00000000E+00
  0.00000000E+00  0.00000000E+00  0.00000000E+00
  0.00000000E+00  0.00000000E+00  0.00000000E+00
  0.00000000E+00  0.00000000E+00  0.00000000E+00
  0.00000000E+00  0.00000000E+00  0.00000000E+00
  0.00000000E+00  0.00000000E+00  0.00000000E+00
  0.00000000E+00  0.00000000E+00  0.00000000E+00
  0.00000000E+00  0.00000000E+00  0.00000000E+00
  0.00000000E+00  0.00000000E+00  0.00000000E+00
  0.00000000E+00  0.00000000E+00  0.00000000E+00
  0.00000000E+00  0.00000000E+00  0.00000000E+00
  0.00000000E+00  0.00000000E+00  0.00000000E+00
  0.00000000E+00  0.00000000E+00  0.00000000E+00
  0.00000000E+00  0.00000000E+00  0.00000000E+00
  0.00000000E+00  0.00000000E+00  0.00000000E+00
  0.00000000E+00  0.00000000E+00  0.00000000E+00
  0.00000000E+00  0.00000000E+00  0.00000000E+00
  0.00000000E+00  0.00000000E+00  0.00000000E+00
  0.00000000E+00  0.00000000E+00  0.00000000E+00
  0.00000000E+00  0.00000000E+00  0.00000000E+00
  0.00000000E+00  0.00000000E+00  0.00000000E+00
  0.00000000E+00  0.00000000E+00  0.00000000E+00
  0.00000000E+00  0.00000000E+00  0.00000000E+00
  0.00000000E+00  0.00000000E+00  0.00000000E+00
  0.00000000E+00  0.00000000E+00  0.00000000E+00
  0.00000000E+00  0.00000000E+00  0.00000000E+00
  0.00000000E+00  0.00000000E+00  0.00000000E+00
  0.00000000E+00  0.00000000E+00  0.00000000E+00
  0.00000000E+00  0.00000000E+00  0.00000000E+00
  0.00000000E+00  0.00000000E+00  0.00000000E+00
  0.00000000E+00  0.00000000E+00  0.00000000E+00
  0.00000000E+00  0.00000000E+00  0.00000000E+00
  0.00000000E+00  0.00000000E+00  0.00000000E+00
  0.00000000E+00  0.00000000E+00  0.00000000E+00
  0.00000000E+00  0.00000000E+00  0.00000000E+00
  0.00000000E+00  0.00000000E+00  0.00000000E+00
  0.00000000E+00  0.00000000E+00  0.00000000E+00
  0.00000000E+00  0.00000000E+00  0.00000000E+00
  0.00000000E+00  0.00000000E+00  0.00000000E+00
  0.00000000E+00  0.00000000E+00  0.00000000E+00
  0.00000000E+00  0.00000000E+00  0.00000000E+00
  0.00000000E+00  0.00000000E+00  0.00000000E+00
  0.00000000E+00  0.00000000E+00  0.00000000E+00
  0.00000000E+00  0.00000000E+00  0.00000000E+00
  0.00000000E+00  0.00000000E+00  0.00000000E+00
  0.00000000E+00  0.00000000E+00  0.00000000E+00
  0.00000000E+00  0.00000000E+00  0.00000000E+00
  0.00000000E+00  0.00000000E+00  0.00000000E+00
  0.00000000E+00  0.00000000E+00  0.00000000E+00
  0.00000000E+00  0.00000000E+00  0.00000000E+00
  0.00000000E+00  0.00000000E+00  0.00000000E+00
  0.00000000E+00  0.00000000E+00  0.00000000E+00
  0.00000000E+00  0.00000000E+00  0.00000000E+00
  0.00000000E+00  0.00000000E+00  0.00000000E+00
  0.00000000E+00  0.00000000E+00  0.00000000E+00
  0.00000000E+00  0.00000000E+00  0.00000000E+00
  0.00000000E+00  0.00000000E+00  0.00000000E+00
  0.00000000E+00  0.00000000E+00  0.00000000E+00
  0.00000000E+00  0.00000000E+00  0.00000000E+00
  0.00000000E+00  0.00000000E+00  0.00000000E+00
  0.00000000E+00  0.00000000E+00  0.00000000E+00
  0.00000000E+00  0.00000000E+00  0.00000000E+00
  0.00000000E+00  0.00000000E+00  0.00000000E+00
  0.00000000E+00  0.00000000E+00  0.00000000E+00
  0.00000000E+00  0.00000000E+00  0.00000000E+00
  0.00000000E+00  0.00000000E+00  0.00000000E+00
  0.00000000E+00  0.00000000E+00  0.00000000E+00
  0.00000000E+00  0.00000000E+00  0.00000000E+00
  0.00000000E+00  0.00000000E+00  0.00000000E+00
  0.00000000E+00  0.00000000E+00  0.00000000E+00
  0.00000000E+00  0.00000000E+00  0.00000000E+00
  0.00000000E+00  0.00000000E+00  0.00000000E+00
  0.00000000E+00  0.00000000E+00  0.00000000E+00
  0.00000000E+00  0.00000000E+00  0.00000000E+00
  0.00000000E+00  0.00000000E+00  0.00000000E+00
  0.00000000E+00  0.00000000E+00  0.00000000E+00
  0.00000000E+00  0.00000000E+00  0.00000000E+00
  0.00000000E+00  0.00000000E+00  0.00000000E+00
  0.00000000E+00  0.00000000E+00  0.00000000E+00
  0.00000000E+00  0.00000000E+00  0.00000000E+00
  0.00000000E+00  0.00000000E+00  0.00000000E+00
  0.00000000E+00  0.00000000E+00  0.00000000E+00
  0.00000000E+00  0.00000000E+00  0.00000000E+00
  0.00000000E+00  0.00000000E+00  0.00000000E+00
  0.00000000E+00  0.00000000E+00  0.00000000E+00
  0.00000000E+00  0.00000000E+00  0.00000000E+00
  0.00000000E+00  0.00000000E+00  0.00000000E+00
  0.00000000E+00  0.00000000E+00  0.00000000E+00
  0.00000000E+00  0.00000000E+00  0.00000000E+00
  0.00000000E+00  0.00000000E+00  0.00000000E+00
  0.00000000E+00  0.00000000E+00  0.00000000E+00
  0.00000000E+00  0.00000000E+00  0.00000000E+00
  0.00000000E+00  0.00000000E+00  0.00000000E+00
  0.00000000E+00  0.00000000E+00  0.00000000E+00
  0.00000000E+00  0.00000000E+00  0.00000000E+00
  0.00000000E+00  0.00000000E+00  0.00000000E+00
  0.00000000E+00  0.00000000E+00  0.00000000E+00
  0.00000000E+00  0.00000000E+00  0.00000000E+00
  0.00000000E+00  0.00000000E+00  0.00000000E+00
  0.00000000E+00  0.00000000E+00  0.00000000E+00
  0.00000000E+00  0.00000000E+00  0.00000000E+00
  0.00000000E+00  0.00000000E+00  0.00000000E+00
  0.00000000E+00  0.00000000E+00  0.00000000E+00
  0.00000000E+00  0.00000000E+00  0.00000000E+00
  0.00000000E+00  0.00000000E+00  0.00000000E+00
  0.00000000E+00  0.00000000E+00  0.00000000E+00
  0.00000000E+00  0.00000000E+00  0.00000000E+00
  0.00000000E+00  0.00000000E+00  0.00000000E+00
  0.00000000E+00  0.00000000E+00  0.00000000E+00
  0.00000000E+00  0.00000000E+00  0.00000000E+00
  0.00000000E+00  0.00000000E+00  0.00000000E+00
  0.00000000E+00  0.00000000E+00  0.00000000E+00
  0.00000000E+00  0.00000000E+00  0.00000000E+00
  0.00000000E+00  0.00000000E+00  0.00000000E+00
  0.00000000E+00  0.00000000E+00  0.00000000E+00
  0.00000000E+00  0.00000000E+00  0.00000000E+00
  0.00000000E+00  0.00000000E+00  0.00000000E+00
  0.00000000E+00  0.00000000E+00  0.00000000E+00
  0.00000000E+00  0.00000000E+00  0.00000000E+00
  0.00000000E+00  0.00000000E+00  0.00000000E+00
  0.00000000E+00  0.00000000E+00  0.00000000E+00
  0.00000000E+00  0.00000000E+00  0.00000000E+00
  0.00000000E+00  0.00000000E+00  0.00000000E+00
  0.00000000E+00  0.00000000E+00  0.00000000E+00
  0.00000000E+00  0.00000000E+00  0.00000000E+00
  0.00000000E+00  0.00000000E+00  0.00000000E+00
  0.00000000E+00  0.00000000E+00  0.00000000E+00
  0.00000000E+00  0.00000000E+00  0.00000000E+00
  0.00000000E+00  0.00000000E+00  0.00000000E+00
  0.00000000E+00  0.00000000E+00  0.00000000E+00
  0.00000000E+00  0.00000000E+00  0.00000000E+00
  0.00000000E+00  0.00000000E+00  0.00000000E+00
  0.00000000E+00  0.00000000E+00  0.00000000E+00
  0.00000000E+00  0.00000000E+00  0.00000000E+00
  0.00000000E+00  0.00000000E+00  0.00000000E+00
  0.00000000E+00  0.00000000E+00  0.00000000E+00
  0.00000000E+00  0.00000000E+00  0.00000000E+00
  0.00000000E+00  0.00000000E+00  0.00000000E+00
  0.00000000E+00  0.00000000E+00  0.00000000E+00
  0.00000000E+00  0.00000000E+00  0.00000000E+00
  0.00000000E+00  0.00000000E+00  0.00000000E+00
  0.00000000E+00  0.00000000E+00  0.00000000E+00
  0.00000000E+00  0.00000000E+00  0.00000000E+00
  0.00000000E+00  0.00000000E+00  0.00000000E+00
  0.00000000E+00  0.00000000E+00  0.00000000E+00
  0.00000000E+00  0.00000000E+00  0.00000000E+00
  0.00000000E+00  0.00000000E+00  0.00000000E+00
  0.00000000E+00  0.00000000E+00  0.00000000E+00
  0.00000000E+00  0.00000000E+00  0.00000000E+00
  0.00000000E+00  0.00000000E+00  0.00000000E+00
  0.00000000E+00  0.00000000E+00  0.00000000E+00
  0.00000000E+00  0.00000000E+00  0.00000000E+00
  0.00000000E+00  0.00000000E+00  0.00000000E+00
  0.00000000E+00  0.00000000E+00  0.00000000E+00
  0.00000000E+00  0.00000000E+00  0.00000000E+00
  0.00000000E+00  0.00000000E+00  0.00000000E+00
  0.00000000E+00  0.00000000E+00  0.00000000E+00
  0.00000000E+00  0.00000000E+00  0.00000000E+00
  0.00000000E+00  0.00000000E+00  0.00000000E+00
  0.00000000E+00  0.00000000E+00  0.00000000E+00
  0.00000000E+00  0.00000000E+00  0.00000000E+00
  0.00000000E+00  0.00000000E+00  0.00000000E+00
  0.00000000E+00  0.00000000E+00  0.00000000E+00
  0.00000000E+00  0.00000000E+00  0.00000000E+00
  0.00000000E+00  0.00000000E+00  0.00000000E+00
  0.00000000E+00  0.00000000E+00  0.00000000E+00
  0.00000000E+00  0.00000000E+00  0.00000000E+00
  0.00000000E+00  0.00000000E+00  0.00000000E+00
  0.00000000E+00  0.00000000E+00  0.00000000E+00
  0.00000000E+00  0.00000000E+00  0.00000000E+00
  0.00000000E+00  0.00000000E+00  0.00000000E+00
  0.00000000E+00  0.00000000E+00  0.00000000E+00
  0.00000000E+00  0.00000000E+00  0.00000000E+00
  0.00000000E+00  0.00000000E+00  0.00000000E+00
  0.00000000E+00  0.00000000E+00  0.00000000E+00
  0.00000000E+00  0.00000000E+00  0.00000000E+00
  0.00000000E+00  0.00000000E+00  0.00000000E+00
  0.00000000E+00  0.00000000E+00  0.00000000E+00
  0.00000000E+00  0.00000000E+00  0.00000000E+00
  0.00000000E+00  0.00000000E+00  0.00000000E+00
  0.00000000E+00  0.00000000E+00  0.00000000E+00
  0.00000000E+00  0.00000000E+00  0.00000000E+00
  0.00000000E+00  0.00000000E+00  0.00000000E+00
  0.00000000E+00  0.00000000E+00  0.00000000E+00
  0.00000000E+00  0.00000000E+00  0.00000000E+00
  0.00000000E+00  0.00000000E+00  0.00000000E+00
  0.00000000E+00  0.00000000E+00  0.00000000E+00
  0.00000000E+00  0.00000000E+00  0.00000000E+00
  0.00000000E+00  0.00000000E+00  0.00000000E+00
  0.00000000E+00  0.00000000E+00  0.00000000E+00
  0.00000000E+00  0.00000000E+00  0.00000000E+00
  0.00000000E+00  0.00000000E+00  0.00000000E+00
  0.00000000E+00  0.00000000E+00  0.00000000E+00
  0.00000000E+00  0.00000000E+00  0.00000000E+00
  0.00000000E+00  0.00000000E+00  0.00000000E+00
  0.00000000E+00  0.00000000E+00  0.00000000E+00
  0.00000000E+00  0.00000000E+00  0.00000000E+00
  0.00000000E+00  0.00000000E+00  0.00000000E+00
  0.00000000E+00  0.00000000E+00  0.00000000E+00
  0.00000000E+00  0.00000000E+00  0.00000000E+00
  0.00000000E+00  0.00000000E+00  0.00000000E+00
  0.00000000E+00  0.00000000E+00  0.00000000E+00
  0.00000000E+00  0.00000000E+00  0.00000000E+00
  0.00000000E+00  0.00000000E+00  0.00000000E+00
  0.00000000E+00  0.00000000E+00  0.00000000E+00
  0.00000000E+00  0.00000000E+00  0.00000000E+00
  0.00000000E+00  0.00000000E+00  0.00000000E+00
  0.00000000E+00  0.00000000E+00  0.00000000E+00
  0.00000000E+00  0.00000000E+00  0.00000000E+00
  0.00000000E+00  0.00000000E+00  0.00000000E+00
  0.00000000E+00  0.00000000E+00  0.00000000E+00
  0.00000000E+00  0.00000000E+00  0.00000000E+00
  0.00000000E+00  0.00000000E+00  0.00000000E+00
  0.00000000E+00  0.00000000E+00  0.00000000E+00
  0.00000000E+00  0.00000000E+00  0.00000000E+00
  0.00000000E+00  0.00000000E+00  0.00000000E+00
  0.00000000E+00  0.00000000E+00  0.00000000E+00
  0.00000000E+00  0.00000000E+00  0.00000000E+00
  0.00000000E+00  0.00000000E+00  0.00000000E+00
  0.00000000E+00  0.00000000E+00  0.00000000E+00
  0.00000000E+00  0.00000000E+00  0.00000000E+00
  0.00000000E+00  0.00000000E+00  0.00000000E+00
  0.00000000E+00  0.00000000E+00  0.00000000E+00
  0.00000000E+00  0.00000000E+00  0.00000000E+00
  0.00000000E+00  0.00000000E+00  0.00000000E+00
  0.00000000E+00  0.00000000E+00  0.00000000E+00
  0.00000000E+00  0.00000000E+00  0.00000000E+00
  0.00000000E+00  0.00000000E+00  0.00000000E+00
  0.00000000E+00  0.00000000E+00  0.00000000E+00
  0.00000000E+00  0.00000000E+00  0.00000000E+00
  0.00000000E+00  0.00000000E+00  0.00000000E+00
  0.00000000E+00  0.00000000E+00  0.00000000E+00
  0.00000000E+00  0.00000000E+00  0.00000000E+00
  0.00000000E+00  0.00000000E+00  0.00000000E+00
  0.00000000E+00  0.00000000E+00  0.00000000E+00
  0.00000000E+00  0.00000000E+00  0.00000000E+00
  0.00000000E+00  0.00000000E+00  0.00000000E+00
  0.00000000E+00  0.00000000E+00  0.00000000E+00
  0.00000000E+00  0.00000000E+00  0.00000000E+00
  0.00000000E+00  0.00000000E+00  0.00000000E+00
  0.00000000E+00  0.00000000E+00  0.00000000E+00
  0.00000000E+00  0.00000000E+00  0.00000000E+00
  0.00000000E+00  0.00000000E+00  0.00000000E+00
  0.00000000E+00  0.00000000E+00  0.00000000E+00
  0.00000000E+00  0.00000000E+00  0.00000000E+00
  0.00000000E+00  0.00000000E+00  0.00000000E+00
  0.00000000E+00  0.00000000E+00  0.00000000E+00
  0.00000000E+00  0.00000000E+00  0.00000000E+00
  0.00000000E+00  0.00000000E+00  0.00000000E+00
  0.00000000E+00  0.00000000E+00  0.00000000E+00
  0.00000000E+00  0.00000000E+00  0.00000000E+00
  0.00000000E+00  0.00000000E+00  0.00000000E+00
  0.00000000E+00  0.00000000E+00  0.00000000E+00
  0.00000000E+00  0.00000000E+00  0.00000000E+00
  0.00000000E+00  0.00000000E+00  0.00000000E+00
  0.00000000E+00  0.00000000E+00  0.00000000E+00
  0.00000000E+00  0.00000000E+00  0.00000000E+00
  0.00000000E+00  0.00000000E+00  0.00000000E+00
  0.00000000E+00  0.00000000E+00  0.00000000E+00
  0.00000000E+00  0.00000000E+00  0.00000000E+00
  0.00000000E+00  0.00000000E+00  0.00000000E+00
  0.00000000E+00  0.00000000E+00  0.00000000E+00
  0.00000000E+00  0.00000000E+00  0.00000000E+00
  0.00000000E+00  0.00000000E+00  0.00000000E+00
  0.00000000E+00  0.00000000E+00  0.00000000E+00
  0.00000000E+00  0.00000000E+00  0.00000000E+00
  0.00000000E+00  0.00000000E+00  0.00000000E+00
  0.00000000E+00  0.00000000E+00  0.00000000E+00
  0.00000000E+00  0.00000000E+00  0.00000000E+00
  0.00000000E+00  0.00000000E+00  0.00000000E+00
  0.00000000E+00  0.00000000E+00  0.00000000E+00
  0.00000000E+00  0.00000000E+00  0.00000000E+00
  0.00000000E+00  0.00000000E+00  0.00000000E+00
  0.00000000E+00  0.00000000E+00  0.00000000E+00
  0.00000000E+00  0.00000000E+00  0.00000000E+00
  0.00000000E+00  0.00000000E+00  0.00000000E+00
  0.00000000E+00  0.00000000E+00  0.00000000E+00
  0.00000000E+00  0.00000000E+00  0.00000000E+00
  0.00000000E+00  0.00000000E+00  0.00000000E+00
  0.00000000E+00  0.00000000E+00  0.00000000E+00
  0.00000000E+00  0.00000000E+00  0.00000000E+00
  0.00000000E+00  0.00000000E+00  0.00000000E+00
  0.00000000E+00  0.00000000E+00  0.00000000E+00
  0.00000000E+00  0.00000000E+00  0.00000000E+00
  0.00000000E+00  0.00000000E+00  0.00000000E+00
  0.00000000E+00  0.00000000E+00  0.00000000E+00
  0.00000000E+00  0.00000000E+00  0.00000000E+00
  0.00000000E+00  0.00000000E+00  0.00000000E+00
  0.00000000E+00  0.00000000E+00  0.00000000E+00
  0.00000000E+00  0.00000000E+00  0.00000000E+00
  0.00000000E+00  0.00000000E+00  0.00000000E+00
  0.00000000E+00  0.00000000E+00  0.00000000E+00
  0.00000000E+00  0.00000000E+00  0.00000000E+00
  0.00000000E+00  0.00000000E+00  0.00000000E+00
  0.00000000E+00  0.00000000E+00  0.00000000E+00
  0.00000000E+00  0.00000000E+00  0.00000000E+00
  0.00000000E+00  0.00000000E+00  0.00000000E+00
  0.00000000E+00  0.00000000E+00  0.00000000E+00
  0.00000000E+00  0.00000000E+00  0.00000000E+00
  0.00000000E+00  0.00000000E+00  0.00000000E+00
  0.00000000E+00  0.00000000E+00  0.00000000E+00
  0.00000000E+00  0.00000000E+00  0.00000000E+00
  0.00000000E+00  0.00000000E+00  0.00000000E+00
  0.00000000E+00  0.00000000E+00  0.00000000E+00
  0.00000000E+00  0.00000000E+00  0.00000000E+00
  0.00000000E+00  0.00000000E+00  0.00000000E+00
  0.00000000E+00  0.00000000E+00  0.00000000E+00
  0.00000000E+00  0.00000000E+00  0.00000000E+00
  0.00000000E+00  0.00000000E+00  0.00000000E+00
  0.00000000E+00  0.00000000E+00  0.00000000E+00
  0.00000000E+00  0.00000000E+00  0.00000000E+00
  0.00000000E+00  0.00000000E+00  0.00000000E+00
  0.00000000E+00  0.00000000E+00  0.00000000E+00
  0.00000000E+00  0.00000000E+00  0.00000000E+00
  0.00000000E+00  0.00000000E+00  0.00000000E+00
  0.00000000E+00  0.00000000E+00  0.00000000E+00
  0.00000000E+00  0.00000000E+00  0.00000000E+00
  0.00000000E+00  0.00000000E+00  0.00000000E+00
  0.00000000E+00  0.00000000E+00  0.00000000E+00
  0.00000000E+00  0.00000000E+00  0.00000000E+00
  0.00000000E+00  0.00000000E+00  0.00000000E+00
  0.00000000E+00  0.00000000E+00  0.00000000E+00
  0.00000000E+00  0.00000000E+00  0.00000000E+00
  0.00000000E+00  0.00000000E+00  0.00000000E+00
  0.00000000E+00  0.00000000E+00  0.00000000E+00
  0.00000000E+00  0.00000000E+00  0.00000000E+00
  0.00000000E+00  0.00000000E+00  0.00000000E+00
  0.00000000E+00  0.00000000E+00  0.00000000E+00
  0.00000000E+00  0.00000000E+00  0.00000000E+00
  0.00000000E+00  0.00000000E+00  0.00000000E+00
  0.00000000E+00  0.00000000E+00  0.00000000E+00
  0.00000000E+00  0.00000000E+00  0.00000000E+00
  0.00000000E+00  0.00000000E+00  0.00000000E+00
  0.00000000E+00  0.00000000E+00  0.00000000E+00
  0.00000000E+00  0.00000000E+00  0.00000000E+00
  0.00000000E+00  0.00000000E+00  0.00000000E+00
  0.00000000E+00  0.00000000E+00  0.00000000E+00
  0.00000000E+00  0.00000000E+00  0.00000000E+00
  0.00000000E+00  0.00000000E+00  0.00000000E+00
  0.00000000E+00  0.00000000E+00  0.00000000E+00
  0.00000000E+00  0.00000000E+00  0.00000000E+00
  0.00000000E+00  0.00000000E+00  0.00000000E+00
  0.00000000E+00  0.00000000E+00  0.00000000E+00
  0.00000000E+00  0.00000000E+00  0.00000000E+00
  0.00000000E+00  0.00000000E+00  0.00000000E+00
  0.00000000E+00  0.00000000E+00  0.00000000E+00
  0.00000000E+00  0.00000000E+00  0.00000000E+00
  0.00000000E+00  0.00000000E+00  0.00000000E+00
  0.00000000E+00  0.00000000E+00  0.00000000E+00
  0.00000000E+00  0.00000000E+00  0.00000000E+00
  0.00000000E+00  0.00000000E+00  0.00000000E+00
  0.00000000E+00  0.00000000E+00  0.00000000E+00
  0.00000000E+00  0.00000000E+00  0.00000000E+00
  0.00000000E+00  0.00000000E+00  0.00000000E+00
  0.00000000E+00  0.00000000E+00  0.00000000E+00
  0.00000000E+00  0.00000000E+00  0.00000000E+00
  0.00000000E+00  0.00000000E+00  0.00000000E+00
  0.00000000E+00  0.00000000E+00  0.00000000E+00
  0.00000000E+00  0.00000000E+00  0.00000000E+00
  0.00000000E+00  0.00000000E+00  0.00000000E+00
  0.00000000E+00  0.00000000E+00  0.00000000E+00
  0.00000000E+00  0.00000000E+00  0.00000000E+00
  0.00000000E+00  0.00000000E+00  0.00000000E+00
  0.00000000E+00  0.00000000E+00  0.00000000E+00
  0.00000000E+00  0.00000000E+00  0.00000000E+00
  0.00000000E+00  0.00000000E+00  0.00000000E+00
  0.00000000E+00  0.00000000E+00  0.00000000E+00
  0.00000000E+00  0.00000000E+00  0.00000000E+00
  0.00000000E+00  0.00000000E+00  0.00000000E+00
  0.00000000E+00  0.00000000E+00  0.00000000E+00
  0.00000000E+00  0.00000000E+00  0.00000000E+00
  0.00000000E+00  0.00000000E+00  0.00000000E+00
  0.00000000E+00  0.00000000E+00  0.00000000E+00
  0.00000000E+00  0.00000000E+00  0.00000000E+00
  0.00000000E+00  0.00000000E+00  0.00000000E+00
  0.00000000E+00  0.00000000E+00  0.00000000E+00
  0.00000000E+00  0.00000000E+00  0.00000000E+00
  0.00000000E+00  0.00000000E+00  0.00000000E+00
  0.00000000E+00  0.00000000E+00  0.00000000E+00
  0.00000000E+00  0.00000000E+00  0.00000000E+00
  0.00000000E+00  0.00000000E+00  0.00000000E+00
  0.00000000E+00  0.00000000E+00  0.00000000E+00
  0.00000000E+00  0.00000000E+00  0.00000000E+00
  0.00000000E+00  0.00000000E+00  0.00000000E+00
  0.00000000E+00  0.00000000E+00  0.00000000E+00
  0.00000000E+00  0.00000000E+00  0.00000000E+00
  0.00000000E+00  0.00000000E+00  0.00000000E+00
  0.00000000E+00  0.00000000E+00  0.00000000E+00
  0.00000000E+00  0.00000000E+00  0.00000000E+00
  0.00000000E+00  0.00000000E+00  0.00000000E+00
  0.00000000E+00  0.00000000E+00  0.00000000E+00
  0.00000000E+00  0.00000000E+00  0.00000000E+00
  0.00000000E+00  0.00000000E+00  0.00000000E+00
  0.00000000E+00  0.00000000E+00  0.00000000E+00
  0.00000000E+00  0.00000000E+00  0.00000000E+00
  0.00000000E+00  0.00000000E+00  0.00000000E+00
  0.00000000E+00  0.00000000E+00  0.00000000E+00
  0.00000000E+00  0.00000000E+00  0.00000000E+00
  0.00000000E+00  0.00000000E+00  0.00000000E+00
  0.00000000E+00  0.00000000E+00  0.00000000E+00
  0.00000000E+00  0.00000000E+00  0.00000000E+00
  0.00000000E+00  0.00000000E+00  0.00000000E+00
  0.00000000E+00  0.00000000E+00  0.00000000E+00
  0.00000000E+00  0.00000000E+00  0.00000000E+00
  0.00000000E+00  0.00000000E+00  0.00000000E+00
  0.00000000E+00  0.00000000E+00  0.00000000E+00
  0.00000000E+00  0.00000000E+00  0.00000000E+00
  0.00000000E+00  0.00000000E+00  0.00000000E+00
  0.00000000E+00  0.00000000E+00  0.00000000E+00
  0.00000000E+00  0.00000000E+00  0.00000000E+00
  0.00000000E+00  0.00000000E+00  0.00000000E+00
  0.00000000E+00  0.00000000E+00  0.00000000E+00
  0.00000000E+00  0.00000000E+00  0.00000000E+00
  0.00000000E+00  0.00000000E+00  0.00000000E+00
  0.00000000E+00  0.00000000E+00  0.00000000E+00
  0.00000000E+00  0.00000000E+00  0.00000000E+00
  0.00000000E+00  0.00000000E+00  0.00000000E+00
  0.00000000E+00  0.00000000E+00  0.00000000E+00
  0.00000000E+00  0.00000000E+00  0.00000000E+00
  0.00000000E+00  0.00000000E+00  0.00000000E+00
  0.00000000E+00  0.00000000E+00  0.00000000E+00
  0.00000000E+00  0.00000000E+00  0.00000000E+00
  0.00000000E+00  0.00000000E+00  0.00000000E+00
  0.00000000E+00  0.00000000E+00  0.00000000E+00
  0.00000000E+00  0.00000000E+00  0.00000000E+00
  0.00000000E+00  0.00000000E+00  0.00000000E+00
  0.00000000E+00  0.00000000E+00  0.00000000E+00
  0.00000000E+00  0.00000000E+00  0.00000000E+00
  0.00000000E+00  0.00000000E+00  0.00000000E+00
  0.00000000E+00  0.00000000E+00  0.00000000E+00
  0.00000000E+00  0.00000000E+00  0.00000000E+00
  0.00000000E+00  0.00000000E+00  0.00000000E+00
  0.00000000E+00  0.00000000E+00  0.00000000E+00
  0.00000000E+00  0.00000000E+00  0.00000000E+00
  0.00000000E+00  0.00000000E+00  0.00000000E+00
  0.00000000E+00  0.00000000E+00  0.00000000E+00
  0.00000000E+00  0.00000000E+00  0.00000000E+00
  0.00000000E+00  0.00000000E+00  0.00000000E+00
  0.00000000E+00  0.00000000E+00  0.00000000E+00
  0.00000000E+00  0.00000000E+00  0.00000000E+00
  0.00000000E+00  0.00000000E+00  0.00000000E+00
  0.00000000E+00  0.00000000E+00  0.00000000E+00
  0.00000000E+00  0.00000000E+00  0.00000000E+00
  0.00000000E+00  0.00000000E+00  0.00000000E+00
  0.00000000E+00  0.00000000E+00  0.00000000E+00
  0.00000000E+00  0.00000000E+00  0.00000000E+00
  0.00000000E+00  0.00000000E+00  0.00000000E+00
  0.00000000E+00  0.00000000E+00  0.00000000E+00
  0.00000000E+00  0.00000000E+00  0.00000000E+00
  0.00000000E+00  0.00000000E+00  0.00000000E+00
  0.00000000E+00  0.00000000E+00  0.00000000E+00
  0.00000000E+00  0.00000000E+00  0.00000000E+00
  0.00000000E+00  0.00000000E+00  0.00000000E+00
  0.00000000E+00  0.00000000E+00  0.00000000E+00
  0.00000000E+00  0.00000000E+00  0.00000000E+00
  0.00000000E+00  0.00000000E+00  0.00000000E+00
  0.00000000E+00  0.00000000E+00  0.00000000E+00
  0.00000000E+00  0.00000000E+00  0.00000000E+00
  0.00000000E+00  0.00000000E+00  0.00000000E+00
  0.00000000E+00  0.00000000E+00  0.00000000E+00
  0.00000000E+00  0.00000000E+00  0.00000000E+00
  0.00000000E+00  0.00000000E+00  0.00000000E+00
  0.00000000E+00  0.00000000E+00  0.00000000E+00
  0.00000000E+00  0.00000000E+00  0.00000000E+00
  0.00000000E+00  0.00000000E+00  0.00000000E+00
  0.00000000E+00  0.00000000E+00  0.00000000E+00
  0.00000000E+00  0.00000000E+00  0.00000000E+00
  0.00000000E+00  0.00000000E+00  0.00000000E+00
  0.00000000E+00  0.00000000E+00  0.00000000E+00
  0.00000000E+00  0.00000000E+00  0.00000000E+00
  0.00000000E+00  0.00000000E+00  0.00000000E+00
  0.00000000E+00  0.00000000E+00  0.00000000E+00
  0.00000000E+00  0.00000000E+00  0.00000000E+00
  0.00000000E+00  0.00000000E+00  0.00000000E+00
  0.00000000E+00  0.00000000E+00  0.00000000E+00
  0.00000000E+00  0.00000000E+00  0.00000000E+00
  0.00000000E+00  0.00000000E+00  0.00000000E+00
  0.00000000E+00  0.00000000E+00  0.00000000E+00
  0.00000000E+00  0.00000000E+00  0.00000000E+00
  0.00000000E+00  0.00000000E+00  0.00000000E+00
  0.00000000E+00  0.00000000E+00  0.00000000E+00
  0.00000000E+00  0.00000000E+00  0.00000000E+00
  0.00000000E+00  0.00000000E+00  0.00000000E+00
  0.00000000E+00  0.00000000E+00  0.00000000E+00
  0.00000000E+00  0.00000000E+00  0.00000000E+00
  0.00000000E+00  0.00000000E+00  0.00000000E+00
  0.00000000E+00  0.00000000E+00  0.00000000E+00
  0.00000000E+00  0.00000000E+00  0.00000000E+00
  0.00000000E+00  0.00000000E+00  0.00000000E+00
  0.00000000E+00  0.00000000E+00  0.00000000E+00
  0.00000000E+00  0.00000000E+00  0.00000000E+00
  0.00000000E+00  0.00000000E+00  0.00000000E+00
  0.00000000E+00  0.00000000E+00  0.00000000E+00
  0.00000000E+00  0.00000000E+00  0.00000000E+00
  0.00000000E+00  0.00000000E+00  0.00000000E+00
  0.00000000E+00  0.00000000E+00  0.00000000E+00
  0.00000000E+00  0.00000000E+00  0.00000000E+00
  0.00000000E+00  0.00000000E+00  0.00000000E+00
  0.00000000E+00  0.00000000E+00  0.00000000E+00
  0.00000000E+00  0.00000000E+00  0.00000000E+00
  0.00000000E+00  0.00000000E+00  0.00000000E+00
  0.00000000E+00  0.00000000E+00  0.00000000E+00
  0.00000000E+00  0.00000000E+00  0.00000000E+00
  0.00000000E+00  0.00000000E+00  0.00000000E+00
  0.00000000E+00  0.00000000E+00  0.00000000E+00
  0.00000000E+00  0.00000000E+00  0.00000000E+00
  0.00000000E+00  0.00000000E+00  0.00000000E+00
  0.00000000E+00  0.00000000E+00  0.00000000E+00
  0.00000000E+00  0.00000000E+00  0.00000000E+00
  0.00000000E+00  0.00000000E+00  0.00000000E+00
  0.00000000E+00  0.00000000E+00  0.00000000E+00
  0.00000000E+00  0.00000000E+00  0.00000000E+00
  0.00000000E+00  0.00000000E+00  0.00000000E+00
  0.00000000E+00  0.00000000E+00  0.00000000E+00
  0.00000000E+00  0.00000000E+00  0.00000000E+00
  0.00000000E+00  0.00000000E+00  0.00000000E+00
  0.00000000E+00  0.00000000E+00  0.00000000E+00
  0.00000000E+00  0.00000000E+00  0.00000000E+00
  0.00000000E+00  0.00000000E+00  0.00000000E+00
  0.00000000E+00  0.00000000E+00  0.00000000E+00
  0.00000000E+00  0.00000000E+00  0.00000000E+00
  0.00000000E+00  0.00000000E+00  0.00000000E+00
  0.00000000E+00  0.00000000E+00  0.00000000E+00
  0.00000000E+00  0.00000000E+00  0.00000000E+00
  0.00000000E+00  0.00000000E+00  0.00000000E+00
  0.00000000E+00  0.00000000E+00  0.00000000E+00
  0.00000000E+00  0.00000000E+00  0.00000000E+00
  0.00000000E+00  0.00000000E+00  0.00000000E+00
  0.00000000E+00  0.00000000E+00  0.00000000E+00
  0.00000000E+00  0.00000000E+00  0.00000000E+00
  0.00000000E+00  0.00000000E+00  0.00000000E+00
  0.00000000E+00  0.00000000E+00  0.00000000E+00
  0.00000000E+00  0.00000000E+00  0.00000000E+00
  0.00000000E+00  0.00000000E+00  0.00000000E+00
  0.00000000E+00  0.00000000E+00  0.00000000E+00
  0.00000000E+00  0.00000000E+00  0.00000000E+00
  0.00000000E+00  0.00000000E+00  0.00000000E+00
  0.00000000E+00  0.00000000E+00  0.00000000E+00
  0.00000000E+00  0.00000000E+00  0.00000000E+00
  0.00000000E+00  0.00000000E+00  0.00000000E+00
  0.00000000E+00  0.00000000E+00  0.00000000E+00
  0.00000000E+00  0.00000000E+00  0.00000000E+00
  0.00000000E+00  0.00000000E+00  0.00000000E+00
  0.00000000E+00  0.00000000E+00  0.00000000E+00
  0.00000000E+00  0.00000000E+00  0.00000000E+00
  0.00000000E+00  0.00000000E+00  0.00000000E+00
  0.00000000E+00  0.00000000E+00  0.00000000E+00
  0.00000000E+00  0.00000000E+00  0.00000000E+00
  0.00000000E+00  0.00000000E+00  0.00000000E+00
  0.00000000E+00  0.00000000E+00  0.00000000E+00
  0.00000000E+00  0.00000000E+00  0.00000000E+00
  0.00000000E+00  0.00000000E+00  0.00000000E+00
  0.00000000E+00  0.00000000E+00  0.00000000E+00
  0.00000000E+00  0.00000000E+00  0.00000000E+00
  0.00000000E+00  0.00000000E+00  0.00000000E+00
  0.00000000E+00  0.00000000E+00  0.00000000E+00
  0.00000000E+00  0.00000000E+00  0.00000000E+00
  0.00000000E+00  0.00000000E+00  0.00000000E+00
  0.00000000E+00  0.00000000E+00  0.00000000E+00
  0.00000000E+00  0.00000000E+00  0.00000000E+00
  0.00000000E+00  0.00000000E+00  0.00000000E+00
  0.00000000E+00  0.00000000E+00  0.00000000E+00
  0.00000000E+00  0.00000000E+00  0.00000000E+00
  0.00000000E+00  0.00000000E+00  0.00000000E+00
  0.00000000E+00  0.00000000E+00  0.00000000E+00
  0.00000000E+00  0.00000000E+00  0.00000000E+00
  0.00000000E+00  0.00000000E+00  0.00000000E+00
  0.00000000E+00  0.00000000E+00  0.00000000E+00
  0.00000000E+00  0.00000000E+00  0.00000000E+00
  0.00000000E+00  0.00000000E+00  0.00000000E+00
  0.00000000E+00  0.00000000E+00  0.00000000E+00
  0.00000000E+00  0.00000000E+00  0.00000000E+00
  0.00000000E+00  0.00000000E+00  0.00000000E+00
  0.00000000E+00  0.00000000E+00  0.00000000E+00
  0.00000000E+00  0.00000000E+00  0.00000000E+00
  0.00000000E+00  0.00000000E+00  0.00000000E+00
  0.00000000E+00  0.00000000E+00  0.00000000E+00
  0.00000000E+00  0.00000000E+00  0.00000000E+00
  0.00000000E+00  0.00000000E+00  0.00000000E+00
  0.00000000E+00  0.00000000E+00  0.00000000E+00
  0.00000000E+00  0.00000000E+00  0.00000000E+00
  0.00000000E+00  0.00000000E+00  0.00000000E+00
  0.00000000E+00  0.00000000E+00  0.00000000E+00
  0.00000000E+00  0.00000000E+00  0.00000000E+00
  0.00000000E+00  0.00000000E+00  0.00000000E+00
  0.00000000E+00  0.00000000E+00  0.00000000E+00
  0.00000000E+00  0.00000000E+00  0.00000000E+00
  0.00000000E+00  0.00000000E+00  0.00000000E+00
  0.00000000E+00  0.00000000E+00  0.00000000E+00
  0.00000000E+00  0.00000000E+00  0.00000000E+00
  0.00000000E+00  0.00000000E+00  0.00000000E+00
  0.00000000E+00  0.00000000E+00  0.00000000E+00
  0.00000000E+00  0.00000000E+00  0.00000000E+00
  0.00000000E+00  0.00000000E+00  0.00000000E+00
  0.00000000E+00  0.00000000E+00  0.00000000E+00
  0.00000000E+00  0.00000000E+00  0.00000000E+00
  0.00000000E+00  0.00000000E+00  0.00000000E+00
  0.00000000E+00  0.00000000E+00  0.00000000E+00
  0.00000000E+00  0.00000000E+00  0.00000000E+00
  0.00000000E+00  0.00000000E+00  0.00000000E+00
  0.00000000E+00  0.00000000E+00  0.00000000E+00
  0.00000000E+00  0.00000000E+00  0.00000000E+00
  0.00000000E+00  0.00000000E+00  0.00000000E+00
  0.00000000E+00  0.00000000E+00  0.00000000E+00
  0.00000000E+00  0.00000000E+00  0.00000000E+00
  0.00000000E+00  0.00000000E+00  0.00000000E+00
  0.00000000E+00  0.00000000E+00  0.00000000E+00
  0.00000000E+00  0.00000000E+00  0.00000000E+00
  0.00000000E+00  0.00000000E+00  0.00000000E+00
  0.00000000E+00  0.00000000E+00  0.00000000E+00
  0.00000000E+00  0.00000000E+00  0.00000000E+00
  0.00000000E+00  0.00000000E+00  0.00000000E+00
  0.00000000E+00  0.00000000E+00  0.00000000E+00
  0.00000000E+00  0.00000000E+00  0.00000000E+00
  0.00000000E+00  0.00000000E+00  0.00000000E+00
  0.00000000E+00  0.00000000E+00  0.00000000E+00
  0.00000000E+00  0.00000000E+00  0.00000000E+00
  0.00000000E+00  0.00000000E+00  0.00000000E+00
  0.00000000E+00  0.00000000E+00  0.00000000E+00
  0.00000000E+00  0.00000000E+00  0.00000000E+00
  0.00000000E+00  0.00000000E+00  0.00000000E+00
  0.00000000E+00  0.00000000E+00  0.00000000E+00
  0.00000000E+00  0.00000000E+00  0.00000000E+00
  0.00000000E+00  0.00000000E+00  0.00000000E+00
  0.00000000E+00  0.00000000E+00  0.00000000E+00
  0.00000000E+00  0.00000000E+00  0.00000000E+00
  0.00000000E+00  0.00000000E+00  0.00000000E+00
  0.00000000E+00  0.00000000E+00  0.00000000E+00
  0.00000000E+00  0.00000000E+00  0.00000000E+00
  0.00000000E+00  0.00000000E+00  0.00000000E+00
  0.00000000E+00  0.00000000E+00  0.00000000E+00
  0.00000000E+00  0.00000000E+00  0.00000000E+00
  0.00000000E+00  0.00000000E+00  0.00000000E+00
  0.00000000E+00  0.00000000E+00  0.00000000E+00
  0.00000000E+00  0.00000000E+00  0.00000000E+00
  0.00000000E+00  0.00000000E+00  0.00000000E+00
  0.00000000E+00  0.00000000E+00  0.00000000E+00
  0.00000000E+00  0.00000000E+00  0.00000000E+00
  0.00000000E+00  0.00000000E+00  0.00000000E+00
  0.00000000E+00  0.00000000E+00  0.00000000E+00
  0.00000000E+00  0.00000000E+00  0.00000000E+00
  0.00000000E+00  0.00000000E+00  0.00000000E+00
  0.00000000E+00  0.00000000E+00  0.00000000E+00
  0.00000000E+00  0.00000000E+00  0.00000000E+00
  0.00000000E+00  0.00000000E+00  0.00000000E+00
  0.00000000E+00  0.00000000E+00  0.00000000E+00
  0.00000000E+00  0.00000000E+00  0.00000000E+00
  0.00000000E+00  0.00000000E+00  0.00000000E+00
  0.00000000E+00  0.00000000E+00  0.00000000E+00
  0.00000000E+00  0.00000000E+00  0.00000000E+00
  0.00000000E+00  0.00000000E+00  0.00000000E+00
  0.00000000E+00  0.00000000E+00  0.00000000E+00
  0.00000000E+00  0.00000000E+00  0.00000000E+00
  0.00000000E+00  0.00000000E+00  0.00000000E+00
  0.00000000E+00  0.00000000E+00  0.00000000E+00
  0.00000000E+00  0.00000000E+00  0.00000000E+00
  0.00000000E+00  0.00000000E+00  0.00000000E+00
  0.00000000E+00  0.00000000E+00  0.00000000E+00
  0.00000000E+00  0.00000000E+00  0.00000000E+00
  0.00000000E+00  0.00000000E+00  0.00000000E+00
  0.00000000E+00  0.00000000E+00  0.00000000E+00
  0.00000000E+00  0.00000000E+00  0.00000000E+00
  0.00000000E+00  0.00000000E+00  0.00000000E+00
  0.00000000E+00  0.00000000E+00  0.00000000E+00
  0.00000000E+00  0.00000000E+00  0.00000000E+00
  0.00000000E+00  0.00000000E+00  0.00000000E+00
  0.00000000E+00  0.00000000E+00  0.00000000E+00
  0.00000000E+00  0.00000000E+00  0.00000000E+00
  0.00000000E+00  0.00000000E+00  0.00000000E+00
  0.00000000E+00  0.00000000E+00  0.00000000E+00
  0.00000000E+00  0.00000000E+00  0.00000000E+00
  0.00000000E+00  0.00000000E+00  0.00000000E+00
  0.00000000E+00  0.00000000E+00  0.00000000E+00
  0.00000000E+00  0.00000000E+00  0.00000000E+00
  0.00000000E+00  0.00000000E+00  0.00000000E+00
  0.00000000E+00  0.00000000E+00  0.00000000E+00
  0.00000000E+00  0.00000000E+00  0.00000000E+00
  0.00000000E+00  0.00000000E+00  0.00000000E+00
  0.00000000E+00  0.00000000E+00  0.00000000E+00
  0.00000000E+00  0.00000000E+00  0.00000000E+00
  0.00000000E+00  0.00000000E+00  0.00000000E+00
  0.00000000E+00  0.00000000E+00  0.00000000E+00
  0.00000000E+00  0.00000000E+00  0.00000000E+00
  0.00000000E+00  0.00000000E+00  0.00000000E+00
  0.00000000E+00  0.00000000E+00  0.00000000E+00
  0.00000000E+00  0.00000000E+00  0.00000000E+00
  0.00000000E+00  0.00000000E+00  0.00000000E+00
  0.00000000E+00  0.00000000E+00  0.00000000E+00
  0.00000000E+00  0.00000000E+00  0.00000000E+00
  0.00000000E+00  0.00000000E+00  0.00000000E+00
  0.00000000E+00  0.00000000E+00  0.00000000E+00
  0.00000000E+00  0.00000000E+00  0.00000000E+00
  0.00000000E+00  0.00000000E+00  0.00000000E+00
  0.00000000E+00  0.00000000E+00  0.00000000E+00
