# Supplementary material for: The π-trap approach for obtaining crystal structure data of inherently amorphous cluster compounds
Source: Nat Commun. 2025 Aug 25;16:7903. doi: 10.1038/s41467-025-62928-y (PMC12378380; doi:10.1038/s41467-025-62928-y)
Supplement: Supplementary file 3 — Source Data [file 41467_2025_62928_MOESM3_ESM.zip › CONTCAR_comp2.xyz]

852
2(C24 H20 S6 Sn4), C60, C30, C7H8       
Sn    8.281919    3.137016   11.344084
Sn    9.919468   16.125795   12.214393
Sn   12.391395   12.768410    0.435071
Sn    5.809981    6.494400   23.123347
Sn    8.692923    1.413339   14.663668
Sn    9.508447   17.849335    8.894728
Sn    7.036431   11.044673   20.673889
Sn   11.165005    8.217981    2.884503
Sn    5.995450    0.188391   12.232521
Sn   12.205912   19.074328   11.325878
Sn    9.733961    9.819773   23.105027
Sn    8.467447    9.442964    0.453371
Sn    5.551990    3.553220   13.994593
Sn   12.649422   15.709612    9.563683
Sn   10.177453   13.184405   21.342759
Sn    8.024033    6.078351    2.215745
Sn   19.325616    9.837439   14.901403
Sn   -1.124319    9.425178    8.657001
Sn   -3.596208    0.206032   20.436220
Sn   21.797703   19.056518    3.122059
Sn   -1.185431    7.326039   13.677644
Sn   19.386700   11.936577    9.880642
Sn   16.914935   16.957389   21.659908
Sn    1.286538    2.305242    1.898486
Sn   19.004739    6.128258   15.808925
Sn   -0.803482   13.134355    7.749411
Sn   -3.275231   15.759609   19.528624
Sn   21.476657    3.502962    4.029659
Sn   18.474916    7.323479   12.154927
Sn   -0.273595   11.939105   11.403446
Sn   -2.745492   16.954880   23.182624
Sn   20.947005    2.307641    0.375650
 S   10.007035    2.457485   12.915459
 S    8.194402   16.805230   10.642923
 S    5.722443   12.088825   22.422006
 S   12.479004    7.173905    1.136329
 S   18.046914    9.594555   12.844916
 S    0.154461    9.668004   10.713461
 S   -2.317484   19.225948   22.492720
 S   20.518861    0.036597    1.065617
 S   -2.356935    6.850189   11.599467
 S   20.558223   12.412367   11.958843
 S   23.030290   16.481539    0.179674
 S   -4.828746    2.781028   23.378616
 S   18.740751    8.349958   16.741745
 S   -0.539494   10.912618    6.816551
 S   -3.011075   17.981291   18.595867
 S   21.212479    1.281242    4.962351
 S    7.459998   18.698626   14.011236
 S   10.741304    0.563997    9.547277
 S    8.269272    9.067361   21.326516
 S    9.932112   10.195320    2.231985
 S    4.293537    1.687123   13.103536
 S   13.907810   17.575660   10.454697
 S   11.435925   11.318626   22.234222
 S    6.765523    7.944298    1.324573
 S    6.668913    4.763890   12.189473
 S   11.532435   14.499076   11.368811
 S    9.060262   14.395235   23.147536
 S    9.141109    4.867605    0.410811
 S    7.256846    3.107393   15.664428
 S   10.944520   16.155442    7.893911
 S    8.472703   12.738299   19.672973
 S    9.729007    6.524066    3.885415
 S    7.123331    1.230629   10.356463
 S   11.078080   18.032158   13.201979
 S   13.550079   10.862118    1.422753
 S    4.651336    8.400670   22.135580
 S   -1.438641    9.632444   14.417732
 S   19.639929    9.630194    9.140552
 S   17.168037    0.001069   20.919765
 S    1.033444   19.261518    2.638541
 S   -1.769227    5.759580   15.443794
 S   19.970452   13.503145    8.114521
 S   17.498760   15.391006   19.893736
 S    0.702728    3.871603    3.664690
 S   17.708476    5.725624   13.802733
 S    0.492893   13.536973    9.755624
 S   -1.978966   15.357109   21.534835
 S   20.180515    3.905544    2.023320
 C   12.780672    5.299838   14.375831
 C    5.420586   13.962853    9.182476
 C    2.948615   14.931252   20.961482
 C   15.252737    4.331463    2.596831
 C   14.978154    7.863529   17.371778
 C    3.223208   11.399057    6.186573
 C    0.751373   17.495126   17.965505
 C   17.450061    1.767585    5.592741
 C   14.789714    9.222506   17.645628
 C    3.411652   10.040087    5.912736
 C    0.939861   18.854090   17.691756
 C   17.261570    0.408624    5.866539
 C   13.926158   11.238575   16.793750
 C    4.275239    8.024030    6.764676
 C    1.803383    1.607400   18.543782
 C   16.398033   17.655302    5.014522
 C   11.296474   11.796521   14.427734
 C    6.904930    7.466195    9.130728
 C    4.432928    2.165195   20.909994
 C   13.768442   17.097511    2.648360
 C   11.848307   12.070176   15.744881
 C    6.353115    7.192520    7.813569
 C    3.881179    2.438936   19.592822
 C   14.320208   16.823782    3.965504
 C    9.821047   10.153525   13.320449
 C    8.380311    9.109237   10.237976
 C    5.908260    0.522074   22.017264
 C   12.293099   18.740619    1.541120
 C   10.198055    7.382535   12.752652
 C    8.003221   11.880229   10.805732
 C    5.531169   17.013776   22.584925
 C   12.670154    2.248916    0.973426
 C   10.733611    6.139531   13.281858
 C    7.467642   13.123203   10.276476
 C    4.995615   15.770829   22.055629
 C   13.205725    3.491877    1.502721
 C   13.865500    5.829493   16.961065
 C    4.335798   13.433104    6.597274
 C    1.863958   15.461053   18.376213
 C   16.337458    3.801673    5.182086
 C   10.683979    5.322958    7.642908
 C    7.517487   13.939681   15.915480
 C    9.989531   14.954281    4.136327
 C    8.211821    4.308437   19.422052
 C   12.053073    4.959332   15.520651
 C    6.148206   14.303355    8.037677
 C    3.676274   14.590770   19.816694
 C   14.525098    4.671942    3.741655
 C   14.084948    6.872913   17.950271
 C    4.116386   12.389684    5.608083
 C    1.644574   16.504534   17.387026
 C   16.556857    2.758196    6.171259
 C   13.699508    9.644062   18.509241
 C    4.501894    9.618501    5.049152
 C    2.030106    0.012999   16.828223
 C   16.171326   19.249704    6.730079
 C   13.167296   10.889591   17.984369
 C    5.034127    8.373007    5.574067
 C    2.562285    1.258486   17.353209
 C   15.639115   18.004228    6.205097
 C   10.037441   11.196913   14.306724
 C    8.163954    8.065830    9.251734
 C    5.691915    1.565529   21.031014
 C   12.509436   17.697172    2.527352
 C   11.118984   11.730106   16.890135
 C    7.082445    7.532559    6.668327
 C    4.610561    2.098922   18.447584
 C   13.590852   17.163794    5.110763
 C    9.109211    7.803446   13.618092
 C    9.092093   11.459324    9.940311
 C    6.620073   17.434732   21.719559
 C   11.581272    1.827990    1.838835
 C    9.976529    5.793119   14.472666
 C    8.224760   13.469622    9.085671
 C    5.752771   15.424448   20.864861
 C   12.448600    3.838250    2.693500
 C   12.605690    5.231050   16.838753
 C    5.595604   14.031567    6.719563
 C    3.123759   14.862586   18.498563
 C   15.077632    4.400135    5.059754
 C   10.623722    5.215814   15.570258
 C    7.577569   14.046907    7.988068
 C    5.105633   14.847216   19.767187
 C   13.095733    4.415481    3.791167
 C   11.327497    5.122828    8.864966
 C    6.874012   14.139781   14.693402
 C    9.345989   14.754229    2.914264
 C    8.855383    4.508494   20.644093
 C   13.036501    7.279196   18.782946
 C    5.164820   11.983377    4.775414
 C    2.693082   16.910836   16.554475
 C   15.508360    2.351868    7.003840
 C   12.840208    8.690977   19.068486
 C    5.361170   10.571603    4.489899
 C    2.889434   18.322640   16.268979
 C   15.312029    0.940099    7.289347
 C   11.790038   11.129694   18.030992
 C    6.411397    8.132927    5.527467
 C    3.939569    1.498555   17.306676
 C   14.261831   17.764160    6.251665
 C    9.281332   10.847972   15.496584
 C    8.920058    8.414771    8.061866
 C    6.448070    1.216661   19.841200
 C   11.753298   18.046064    3.717194
 C    9.813884   11.106951   16.761360
 C    8.387553    8.155766    6.797090
 C    5.915650    1.475746   18.576402
 C   12.285751   17.786981    4.981975
 C    8.594457    9.592238   15.242296
 C    9.606896    9.670526    8.316146
 C    7.134933   19.223580   20.095456
 C   11.066430    0.039151    3.462934
 C    8.971909    6.820643   14.679396
 C    9.229393   12.442101    8.878986
 C    6.757424   16.451973   20.658219
 C   11.443956    2.810741    2.900169
 C   11.515372    5.653637   17.703846
 C    6.685911   13.608993    5.854501
 C    4.214133   15.285201   17.633578
 C   13.987310    3.977526    5.924746
 C   10.291639    5.643664   16.919091
 C    7.909665   13.619028    6.639278
 C    5.437821   15.275148   18.418412
 C   12.763593    3.987569    5.139943
 C   11.727171    6.657101   18.658747
 C    6.474144   12.605508    4.899615
 C    4.002403   16.288736   16.678753
 C   14.199056    2.973981    6.879591
 C   10.646506    4.501559    9.916024
 C    7.554985   14.761084   13.642369
 C   10.026963   14.132999    1.863188
 C    8.174453    5.129741   21.695189
 C   11.412138    8.941993   19.118084
 C    6.789257   10.320623    4.440330
 C    4.317519   18.573603   16.219471
 C   13.883945    0.689089    7.338880
 C   10.898904   10.136978   18.605972
 C    7.302475    9.125641    4.952463
 C    4.830702    0.505873   16.731710
 C   13.370729   18.756841    6.826652
 C    9.678745   10.123042   17.821383
 C    8.522647    9.139629    5.737040
 C    6.050837    0.491880   17.516343
 C   12.150594   18.770837    6.042023
 C    8.467143    8.646211   16.262149
 C    9.734223   10.616528    7.296268
 C    7.262312   18.277635   19.075559
 C   10.939080    0.985085    4.482823
 C    8.651802    7.233915   15.978270
 C    9.549520   12.028813    7.580115
 C    7.077604   16.865334   19.359400
 C   11.123780    2.397408    4.199008
 C    9.324720    6.635465   17.119239
 C    8.876598   12.627233    6.439136
 C    6.404748   16.266921   18.218392
 C   11.796661    2.995786    5.340011
 C   10.723239    7.686139   18.865826
 C    7.478111   11.576489    4.692560
 C    5.006337   17.317748   16.471736
 C   13.195099    1.944972    7.086624
 C    9.015522    8.918019   17.579212
 C    9.185837   10.344679    5.979190
 C    6.714018   18.549494   17.758500
 C   11.487426    0.713213    5.799902
 C    9.545950    7.674795   18.109627
 C    8.655384   11.587876    5.448763
 C    6.183584   17.306320   17.228005
 C   12.017860    1.956408    6.330371
 C   13.603242   18.059206   15.994459
 C    4.598221    1.203424    7.563983
 C    2.126225    8.428007   19.343157
 C   16.075143   10.834790    4.215179
 C    4.036252    4.506247   15.180816
 C   14.165145   14.756507    8.377522
 C   11.693186   14.137534   20.156610
 C    6.508237    5.125242    3.401850
 C   13.739790   18.903905   17.100075
 C    4.461692    0.358656    6.458399
 C    1.989675    9.272662   18.237503
 C   16.211707    9.990081    5.320808
 C   14.944924   18.948244   17.803566
 C    3.256571    0.314327    5.754870
 C    0.784560    9.316915   17.533952
 C   17.416845    9.945779    6.024312
 C   16.023131   18.168496   17.374930
 C    2.178372    1.094141    6.183428
 C   -0.293615    8.537094   17.962583
 C   18.495041   10.725550    5.595670
 C   15.882737   17.338023   16.262476
 C    2.318764    1.924660    7.295860
 C   -0.153178    7.706649   19.075071
 C   18.354614   11.556011    4.483210
 C   14.667004   17.252354   15.562838
 C    3.534471    2.010325    7.995530
 C    1.062518    7.621082   19.774778
 C   17.138881   11.641671    3.783562
 C   14.502071   16.295949   14.410195
 C    3.699353    2.966753    9.148144
 C    1.227427    6.664746   20.927433
 C   16.973957   12.598082    2.630937
 C    2.695156    4.177982   14.953546
 C   15.506251   15.084727    8.604773
 C   13.034287   13.809297   20.383897
 C    5.167154    5.453456    3.174471
 C    1.711094    4.624901   15.837251
 C   16.490295   14.637778    7.721052
 C   14.018329   14.256302   19.500217
 C    4.183059    5.006461    4.058082
 C    2.061882    5.399018   16.945359
 C   16.139465   13.863677    6.612952
 C   13.667506   15.030442   18.392139
 C    4.533809    4.232337    5.166181
 C    3.400640    5.719729   17.177045
 C   14.800711   13.543004    6.381287
 C   12.328765   15.351111   18.160447
 C    5.872527    3.911660    5.397959
 C    4.390419    5.272690   16.296407
 C   13.810949   13.990069    7.261930
 C   11.339000   14.903997   19.041048
 C    6.862357    4.358758    4.517428
 C    4.853958   17.724580   11.704921
 C   13.347444    1.538128   11.853461
 C   15.819370    8.093235    0.074117
 C    2.382019   11.169534   23.484233
 C    9.774629    0.784025   16.406276
 C    8.426769   18.478691    7.152114
 C    5.954741   10.415367   18.931268
 C   12.246651    8.847365    4.627126
 C    4.650706   16.774245   12.714057
 C   13.550698    2.488434   10.844279
 C   11.078646    7.142944   22.623273
 C    7.122748   12.119787    0.935108
 C    3.812662   15.682383   12.479741
 C   14.388720    3.580317   11.078597
 C   11.916637    6.051010   22.857554
 C    6.284779   13.211739    0.700863
 C    3.180677   15.547063   11.243634
 C   15.020657    3.715651   12.314737
 C   17.492505    5.915633    0.535307
 C    0.708958   13.347138   23.023103
 C    3.398869   16.485206   10.231415
 C   14.802476    2.777506   13.326965
 C   17.274416    6.853768    1.547566
 C    0.926980   12.409014   22.010801
 C    4.232570   17.583432   10.458117
 C   13.968811    1.679270   13.100274
 C   16.440792    7.952034    1.320887
 C    1.760586   11.310740   22.237468
 C    0.884056    6.985875   13.229350
 C   17.317189   12.276781   10.328964
 C   14.845415   16.617229   22.108169
 C    3.356060    2.645444    1.450199
 C    1.892406    7.657074   13.932474
 C   16.308790   11.605599    9.625893
 C   13.837066   17.288439   21.405042
 C    4.364434    1.974271    2.153301
 C    3.224150    7.493351   13.545899
 C   14.977065   11.769397   10.012493
 C   12.505305   17.124697   21.791576
 C    5.696192    2.138086    1.766741
 C    3.551436    6.659016   12.475881
 C   14.649828   12.603770   11.082492
 C   12.177972   16.290342   22.861554
 C    6.023452    2.972489    0.696767
 C    2.551072    5.955859   11.803809
 C   15.650231   13.306913   11.754538
 C   13.178330   15.587200   23.533672
 C    5.023052    3.675608    0.024694
 C   10.048083    1.747574   17.384976
 C    8.153344   17.515191    6.173334
 C    5.681256   11.378836   17.952509
 C   12.520048    7.883900    5.605918
 C    1.215837    6.118190   12.181906
 C   16.985449   13.144521   11.376384
 C   14.513586   15.749530   23.155599
 C    3.687829    3.513197    0.402799
 C   18.106373    4.723491   17.153698
 C    0.094999   14.539160    6.404681
 C   -2.376813   14.354878   18.183887
 C   20.578144    4.907786    5.374425
 C   18.180385    4.884088   18.541400
 C    0.021000   14.378577    5.016973
 C   -2.450860   14.515446   16.796186
 C   20.652219    4.747245    6.762138
 C   17.503589    3.992301   19.376546
 C    0.697859   15.270344    4.181846
 C   -1.774062   13.623643   15.961036
 C   19.975376    5.639034    7.597260
 C   16.758436    2.945566   18.829197
 C    1.443032   16.317043    4.729249
 C   -1.028888   12.576932   16.508392
 C   19.230167    6.685695    7.049854
 C   16.697013    2.775742   17.444691
 C    1.504437   16.486863    6.113761
 C   -0.967464   12.407113   17.892897
 C   19.168697    6.855462    5.665357
 C   17.367804    3.667888   16.605477
 C    0.833576   15.594745    6.952953
 C   -1.638264   13.299266   18.732104
 C   19.839514    5.963337    4.826166
 C   17.240168    6.981610   10.438694
 C    0.961116   12.281056   13.119653
 C    3.433134   16.612951    1.340521
 C   14.768336    2.649576   22.217811
 C   17.175453    5.720134    9.836837
 C    1.025841   13.542548   13.721456
 C    3.497783   15.351524    1.942443
 C   14.703681    3.911093   21.615999
 C   16.415536    5.538521    8.678623
 C    1.785771   13.724227   14.879652
 C    4.257690   15.169896    3.100666
 C   13.943774    4.092774   20.457782
 C   10.397991    1.351408   18.677779
 C    7.803431   17.911448    4.880556
 C    5.331363   10.982589   16.659725
 C   12.869906    8.280163    6.898703
 C   15.721120    6.614002    8.121681
 C    2.480223   12.648762   15.436597
 C    4.952195   16.245339    3.657531
 C   13.249300    3.017327   19.900854
 C   15.767046    7.867821    8.737264
 C    2.434264   11.394910   14.821083
 C    4.906297   17.499121    3.041901
 C   13.295181    1.763491   20.516392
 C   16.520976    8.053387    9.897754
 C    1.680303   11.209306   13.660636
 C    4.152375   17.684716    1.881394
 C   14.049097    1.577851   21.676880
 C   18.533008   11.694776   15.628706
 C   -0.331713    7.567904    7.929615
 C   -2.803604    2.063380   19.708888
 C   21.005075   17.199203    3.849455
 C   18.154110   12.699581   14.733431
 C    0.047197    6.563092    8.824847
 C   -2.424581    3.068138   20.604162
 C   20.626031   16.194444    2.954219
 C   17.430281   13.803437   15.190891
 C    0.771048    5.459239    8.367365
 C   -1.700756    4.172004   20.146663
 C   19.902172   15.090626    3.411745
 C   17.071009   13.892245   16.537285
 C    1.130334    5.370466    7.020978
 C   -1.341589    4.260859   18.800237
 C   19.543013   15.001819    4.758172
 C   17.450321   12.887572   17.428686
 C    0.750954    6.375132    6.129603
 C   -1.721041    3.256224   17.908847
 C   19.922484   16.006459    5.649542
 C   18.186395   11.790436   16.979252
 C    0.014848    7.472258    6.579067
 C   -2.457137    2.159099   18.358322
 C   20.658604   17.103550    5.200043
 C   -0.675403    2.547553   13.490148
 C   18.876753   16.715151   10.068163
 C   16.405027   12.179065   21.847353
 C    1.796391    7.083632    1.710969
 C   10.498839   19.256495   18.983559
 C    7.702542    0.006386    4.574856
 C    5.230548    9.624990   16.354001
 C   12.970756    9.637780    7.204379
 C    0.919497   19.233728   10.701236
 C   17.281849    0.028973   12.857077
 C   19.753779    9.602484    1.077751
 C   -1.552350    9.660216   22.480565
 C    1.056097   18.879429   12.047997
 C   17.145251    0.383273   11.510306
 C   14.673337    9.248257   23.289300
 C    3.528087   10.014422    0.269016
 C    0.501579    1.316231   10.343957
 C   17.699778   17.946481   13.214359
 C   20.171716   10.947624    1.435078
 C   -1.970304    8.315069   22.123231
 C    0.298378   18.310734    9.765053
 C   17.902971    0.951971   13.793253
 C   20.374810    8.679426    2.013907
 C   -2.173393   10.583273   21.544403
 C    0.575872   17.587565   12.511164
 C   17.625483    1.675144   11.047142
 C   15.153540    7.956398   22.826102
 C    3.047883   11.306296    0.732226
 C    0.782323    0.593976   13.088268
 C   17.419027   18.668732   10.470056
 C   14.947176   10.225500   22.249092
 C    3.254246    9.037190    1.309241
 C   -0.374870    1.223278    9.187530
 C   18.576215   18.039435   14.370790
 C   21.048113   10.854597    2.591567
 C   -2.846693    8.408098   20.966750
 C    0.242737    2.259537   11.344697
 C   17.958621   17.003171   12.213628
 C   20.430649   11.890972    0.434397
 C   -2.229237    7.371724   23.123918
 C   -0.498813   19.084553    8.828021
 C   18.700166    0.178155   14.730301
 C   21.172002    9.453160    2.951043
 C   -2.970593    9.809533   20.607277
 C   -0.165737   17.070790   10.213594
 C   18.367085    2.191896   13.344708
 C   20.838877    7.439478    1.565344
 C   -2.637456   11.823207   21.992977
 C   10.273528   18.296205   17.997106
 C    7.927893    0.966597    5.561395
 C    5.455910    8.664803   17.340538
 C   12.745436   10.597964    6.217821
 C   -0.024781   16.703667   11.610556
 C   18.226137    2.559022   11.947740
 C   20.698002    7.072434    0.168361
 C   -2.496566   12.190262   23.389966
 C    0.009496   17.764293   13.837764
 C   18.191858    1.498407    9.720541
 C   15.719998    8.133159   21.499545
 C    2.481425   11.129533    2.058794
 C    0.134553   19.168233   14.191271
 C   18.066806    0.094460    9.367046
 C   15.595006    9.537129   21.146102
 C    2.606411    9.725569    2.412228
 C    0.385938    1.891695   12.744311
 C   17.815417   17.371028   10.814005
 C   15.343622   11.523202   22.593107
 C    2.857810    7.739491    0.965221
 C   -1.725772   18.587594    8.376156
 C   19.927128    0.675109   15.182154
 C   22.398935    8.956143    3.402918
 C   -4.197532   10.306559   20.155395
 C   -1.439082   16.553646    9.741538
 C   19.640430    2.709052   13.816762
 C   22.112144    6.922228    2.037471
 C   -3.910729   12.340475   21.520857
 C   -1.211268   15.960650   11.998991
 C   19.412612    3.302037   11.559325
 C   16.940600    6.329372   23.338329
 C    1.260831   12.933322    0.219998
 C   -1.132667   17.047070   14.214098
 C   19.334012    2.215631    9.344213
 C   16.862102    7.415868   21.123281
 C    1.339317   11.846825    2.435053
 C   -0.886402    0.537001   14.909282
 C   19.087760   18.725705    8.649031
 C   16.615977   10.168582   20.428163
 C    1.585419    9.094114    3.130154
 C   20.941408   17.296136    8.839610
 C   -2.740062    1.966570   14.718698
 C   -0.268321    7.664677    2.939440
 C   18.469736   11.598021   20.618871
 C    9.900010   18.686030   16.709197
 C    8.301403    0.576696    6.849242
 C    5.829431    9.054681   18.628402
 C   12.371951   10.208058    4.929951
 C   -2.084315   15.868641   10.845084
 C   20.285661    3.394054   12.713228
 C   22.757453    6.237245    0.933902
 C   -4.556029   13.025448   22.624426
 C   -1.754181   16.125935   13.276873
 C   19.955534    3.136767   10.281438
 C   17.483588    6.494671   22.060493
 C    0.717842   12.768026    1.497846
 C   -2.191698   17.704252   14.959407
 C   20.393042    1.558442    8.598907
 C   17.921185    8.073069   20.378025
 C    0.280226   11.189624    3.180295
 C   -2.070315   19.054128   15.299407
 C   20.271661    0.208578    8.258911
 C   17.799915    9.422953   20.038069
 C    0.401501    9.839736    3.520243
 C   -1.298227    1.882608   14.552515
 C   19.499584   17.380089    9.005798
 C   17.027894   11.514160   20.784999
 C    1.173519    7.748535    2.773311
 C   19.675257   15.944493   11.005567
 C   -1.473913    3.318199   12.552748
 C    0.997882    6.313069    0.773482
 C   17.203533   12.949626   22.784848
 C   19.950507   16.208438   13.445835
 C   -1.749173    3.054256   10.112479
 C   -4.221121    6.577152   21.891569
 C   22.422534   12.685539    1.666754
 C   19.679710   17.187423   14.485256
 C   -1.478356    2.075283    9.073057
 C   -3.950258    7.556156   20.852191
 C   22.151667   11.706531    2.706131
 C   19.108165   16.119207   12.331430
 C   -0.906827    3.143486   11.226895
 C   -3.378832    6.487862   23.006009
 C   21.580247   12.774844    0.552314
 C    8.927406    9.162165   13.897296
 C    9.273925   10.100603    9.661127
 C    6.801904   18.793453   21.440407
 C   11.399438    0.469288    2.117993
 C    9.322017    4.086550    9.734907
 C    8.879447   15.176154   13.823537
 C   11.351442   13.717936    2.044263
 C    6.849975    5.544825   21.514138
 C   14.354746    9.353212   13.154432
 C    3.846598    9.909466   10.403952
 C    1.374578   18.984600   22.183000
 C   16.826762    0.278127    1.375282
 C   14.884491    8.109344   13.686541
 C    3.316839   11.153287    9.871838
 C    0.844850   17.740750   21.650783
 C   17.356503    1.521963    1.907490
 C   14.575977   10.393735   14.144909
 C    3.625401    8.868915    9.413480
 C    1.153366    0.762503   21.192518
 C   17.047988   18.500233    2.365725
 C   13.178475    9.340556   12.397296
 C    5.022851    9.922150   11.161096
 C    2.550789   18.971872   22.940194
 C   15.650544    0.290838    0.618122
 C   14.224495    6.902168   13.440819
 C    3.976797   12.360515   10.117521
 C    1.504765   16.533537   21.896458
 C   16.696574    2.729180    1.661808
 C   15.431515    8.381005   15.003102
 C    2.769839   10.881603    8.555253
 C    0.297915   18.012471   20.334220
 C   17.903446    1.250237    3.224072
 C   15.244479    9.791948   15.286616
 C    2.956883    9.470677    8.271757
 C    0.484925    0.160739   20.050764
 C   17.716450   19.101976    3.507516
 C   13.610819   11.386211   14.345832
 C    4.590573    7.876458    9.212585
 C    2.118589    1.754923   20.991706
 C   16.082795   17.507790    2.566593
 C   12.173573   10.369320   12.608985
 C    6.027775    8.893406   10.949419
 C    3.555700    0.737932   22.728604
 C   14.645624   18.524802    0.829735
 C   12.489645    8.083144   12.141225
 C    5.711659   11.179592   11.417155
 C    3.239551   17.714421   23.196214
 C   14.961758    1.548304    0.362091
 C    8.677267    4.285822    8.506810
 C    9.524192   14.976869   15.051641
 C   11.996238   13.917178    3.272354
 C    6.205156    5.345599   20.286049
 C   13.004643    6.885329   12.651932
 C    5.196654   12.377382   10.906398
 C    2.724564   16.516657   22.685411
 C   15.476762    2.746066    0.872905
 C   14.085251    5.923002   14.505016
 C    4.116022   13.339655    9.053323
 C    1.644075   15.554432   20.832249
 C   16.557310    3.708288    2.726036
 C   15.305270    7.435668   16.023887
 C    2.896084   11.826932    7.534439
 C    0.424205   17.067187   19.313372
 C   17.777171    2.195518    4.244885
 C   14.928440   10.206404   16.584770
 C    3.272922    9.056199    6.973618
 C    0.801075    0.575241   18.752660
 C   17.400341   18.687449    4.805628
 C   12.384940   11.372073   13.564156
 C    5.816447    7.890628    9.994271
 C    3.344395    1.740704   21.773501
 C   14.856933   17.521999    1.784844
 C   13.279736   11.817888   15.695315
 C    4.921670    7.444781    7.863124
 C    2.449757    2.186651   19.642314
 C   15.751638   17.076056    3.916028
 C   10.866825    9.747815   12.487151
 C    7.334506    9.514953   11.071261
 C    4.862426    0.116365   22.850507
 C   13.338909   19.146359    0.707863
 C   11.060019    8.335616   12.197272
 C    7.141303   10.927140   11.361121
 C    4.669178   17.966840   23.140292
 C   13.532123    1.295849    0.418060
 C   12.110846    5.895889   13.232810
 C    6.090436   13.366818   10.325494
 C    3.618377   15.527214   22.104544
 C   14.582948    3.735474    1.453791
 C   14.619646    6.180195   15.769984
 C    3.581647   13.082406    7.788347
 C    1.109783   15.811716   19.567247
 C   17.091611    3.451006    3.991031
 C    9.365490    4.902006    7.460508
 C    8.835959   14.360657   16.097906
 C   11.308026   14.533312    4.318668
 C    6.893340    4.729433   19.239724
 H   11.200801    5.813506    6.821465
 H    7.000628   13.449165   16.736906
 H    9.472702   15.444764    4.957790
 H    8.728627    3.817945   18.600573
 H   12.360652    5.446395    9.007141
 H    5.840887   13.816176   14.551176
 H    8.312837   15.077792    2.772126
 H    9.888545    4.184921   20.786210
 H   11.157375    4.343951   10.867729
 H    7.044154   14.918646   12.690623
 H    9.516081   13.975435    0.911476
 H    8.685350    5.287294   22.646890
 H   12.653108   18.020109   15.458793
 H    5.548321    1.242491    8.099677
 H    3.076341    8.389013   19.878855
 H   15.125006   10.873854    3.679520
 H   12.895437    0.256262   17.413956
 H    5.306029   19.006253    6.144572
 H    2.833983    9.887785   17.923635
 H   15.367377    9.375022    5.634697
 H   15.051043    0.326545   18.679557
 H    3.150473   18.935988    4.878897
 H    0.678425    9.957854   16.657913
 H   17.522987    9.304797    6.900319
 H   16.973194   18.204451   17.910068
 H    1.228348    1.058185    5.648238
 H   -1.243650    8.572950   17.427363
 H   19.445098   10.689610    6.130828
 H   16.735407   16.743358   15.932033
 H    1.466093    2.519352    7.626224
 H   -1.005839    7.111964   19.405491
 H   19.207271   12.150691    4.152774
 H    2.405845    3.567312   14.096222
 H   15.795608   15.695379    9.462106
 H   13.323608   13.198605   21.241210
 H    4.877880    6.064133    2.317118
 H   14.447933   15.254980   14.770061
 H    3.753550    4.007713    8.788257
 H    1.281672    5.623806   20.567624
 H   16.919732   13.639035    2.990817
 H   15.351190   16.357117   13.713705
 H    2.850215    2.905632    9.844565
 H    0.378267    6.725849   21.623858
 H   17.823109   12.536996    1.934510
 H   13.586367   16.498016   13.840556
 H    4.615028    2.764675    9.717835
 H    2.143066    6.866889   21.497136
 H   16.058310   12.395961    2.061239
 H    0.667001    4.368411   15.654279
 H   17.534407   14.894195    7.904026
 H   15.062420   13.999863   19.683183
 H    3.138976    5.262867    3.875036
 H    1.294550    5.767620   17.625760
 H   16.906790   13.495063    5.932536
 H   14.434843   15.399102   17.711767
 H    3.766451    3.863684    5.846522
 H    3.664542    6.326521   18.044059
 H   14.536793   12.936216    5.514297
 H   12.064853   15.957904   17.293447
 H    6.136391    3.304833    6.264949
 H    5.439379    5.512853   16.486164
 H   12.761986   13.749932    7.072192
 H   10.290035   15.144120   18.851287
 H    7.911324    4.118610    4.707227
 H    5.138156   16.878224   13.686073
 H   13.063265    2.384412    9.872244
 H   10.591161    7.246984   21.651282
 H    7.610231   12.015685    1.907111
 H    3.643113   14.943770   13.264146
 H   14.558275    4.318911   10.294155
 H   12.086129    5.312427   22.073111
 H    6.115283   13.950309    1.485322
 H    2.517087   14.702440   11.062398
 H   15.684197    4.560288   12.495981
 H   18.156013    5.070952    0.716518
 H    0.045446   14.191819   22.841903
 H    2.916684   16.361598    9.260828
 H   15.284643    2.901124   14.297561
 H   17.756632    6.730116    2.518139
 H    0.444732   12.532672   21.040240
 H    4.383162   18.318653    9.664177
 H   13.818204    0.944032   13.894204
 H   16.290264    8.687273    2.114821
 H    1.911104   10.575459   21.443500
 H    1.649736    8.298558   14.782064
 H   16.551404   10.964090    8.776304
 H   14.079742   17.929948   20.555458
 H    4.121810    1.332727    3.002875
 H    4.014849    8.014180   14.085049
 H   14.186317   11.248569    9.473375
 H   11.714610   17.645563   21.252406
 H    6.486926    1.617234    2.305880
 H    4.590982    6.549741   12.168086
 H   13.610295   12.713107   11.390294
 H   11.138423   16.181052   23.169305
 H    7.062988    3.081836    0.389017
 H    2.811038    5.288472   10.981079
 H   15.390305   13.974349   12.577235
 H   17.862216   14.919828    0.798023
 H    0.339122    4.343023   22.760364
 H    9.953537    2.810511   17.153235
 H    8.247922   16.452254    6.405006
 H    5.775765   12.441788   18.184193
 H   12.425474    6.820950    5.374260
 H    0.437118    5.562974   11.655652
 H   17.764191   13.699721   11.902601
 H   20.236147   15.194311    0.123512
 H   -2.034781    4.068388   23.434917
 H   18.764906    5.693411   18.979661
 H   -0.563527   13.569254    4.578678
 H   -3.035389   15.324736   16.357902
 H   21.236824    3.937983    7.200446
 H   17.562171    4.113959   20.458800
 H    0.639332   15.148663    3.099572
 H   -1.832639   13.745279   14.878791
 H   20.034009    5.517419    8.679519
 H   16.223012    2.261967   19.487516
 H    1.978450   17.000638    4.070946
 H   -0.493445   11.893342   15.850088
 H   18.694726    7.369271    7.708155
 H   16.124932    1.950971   17.017686
 H    2.076568   17.311584    6.540780
 H   -0.395361   11.582359   18.319890
 H   18.596551    7.680150    5.238325
 H   17.305816    3.537008   15.523724
 H    0.895580   15.725584    8.034698
 H   -1.576251   13.168410   19.813842
 H   19.777485    6.094124    3.744423
 H   17.722091    4.874259   10.253478
 H    0.479167   14.388413   13.304801
 H    2.951080   14.505700    1.525847
 H   15.250375    4.756899   22.032687
 H   16.389354    4.558973    8.203649
 H    1.811976   14.703810   15.354572
 H    4.283818   14.190391    3.575652
 H   13.917642    5.072340   19.982862
 H   10.563398    2.099750   19.452489
 H    7.638041   17.163168    4.105799
 H    5.165942   11.730869   15.885001
 H   13.035260    7.531898    7.673459
 H   15.156698    6.475535    7.199022
 H    3.044696   12.787289   16.359244
 H    5.516659   16.106863    4.580183
 H   12.684869    3.155862   18.978206
 H   15.228171    8.709771    8.303769
 H    2.973130   10.552976   15.254610
 H    5.445188   18.341063    3.475337
 H   12.756313    0.921580   20.082882
 H   16.548397    9.037360   10.369258
 H    1.652843   10.225302   13.189190
 H    4.124959   18.668677    1.409846
 H   14.076511    0.593878   22.148380
 H   18.413519   12.622038   13.678666
 H   -0.212240    6.640570    9.879598
 H   -2.683879    2.990561   21.658953
 H   20.885340   16.271988    1.899429
 H   17.140575   14.588941   14.490755
 H    1.060793    4.673753    9.067482
 H   -1.410957    4.957463   20.846782
 H   19.612353   14.305168    2.711645
 H   16.500413   14.746038   16.900882
 H    1.700959    4.516685    6.657363
 H   -0.771017    5.114642   18.436596
 H   18.972433   14.148042    5.121832
 H   17.169068   12.956031   18.479023
 H    1.032189    6.306682    5.079268
 H   -1.439876    3.324700   16.858489
 H   19.641325   15.938010    6.699908
 H   18.468847   11.008030   17.684388
 H   -0.267640    8.254626    5.873910
 H   -2.739678    1.376723   17.653190
 H   20.941174   17.885927    5.905162
 H   10.726378   18.946935   20.003589
 H    7.475000    0.316012    3.554843
 H    5.002993    9.315384   15.334000
 H   13.198282    9.947403    8.224379
 H   10.345612   17.240111   18.245407
 H    7.855785    2.022683    5.313145
 H    5.383861    7.608748   17.092294
 H   12.817474   11.654038    6.466045
 H    9.667133   17.923519   15.962988
 H    8.534292    1.339131    7.595508
 H    6.062334    8.292246   19.374669
 H   12.139051   10.970482    4.183671
 H    7.638965    3.977867    8.361202
 H   10.562470   15.284834   15.197273
 H   13.034543   13.609237    3.417936
 H    5.166854    5.653555   20.140511
 H    8.869084    5.080454    6.506965
 H    9.332327   14.182208   17.051435
 H   11.804417   14.711737    5.272202
 H    6.396917    4.551043   18.286197
