# Supplementary material for: The π-trap approach for obtaining crystal structure data of inherently amorphous cluster compounds
Source: Nat Commun. 2025 Aug 25;16:7903. doi: 10.1038/s41467-025-62928-y (PMC12378380; doi:10.1038/s41467-025-62928-y)
Supplement: Supplementary file 3 — Source Data [file 41467_2025_62928_MOESM3_ESM.zip › CONTCAR_comp3.vasp]

                                        
   1.0000000000000000     
    18.5921628047130874   -0.0006045947310211   -0.0000003272438735
    -0.0007314611051066   24.8393445007744411    0.0000027230523003
    -0.0000007181957916    0.0000032326140224   28.8393456156320092
   Sn   Se   C    H    O 
    32    48   744   256     4
Direct
  0.2971705852734274  0.8853932790350427  0.3912910192539840
  0.7028287262603499  0.1146067535275108  0.6087085961990155
  0.2030480653289928  0.8843331554450202  0.1068002493104458
  0.7969522922934829  0.1156662287338506  0.8931991468989295
  0.7969523397642959  0.6156654978230023  0.6068009093824998
  0.2030482122119395  0.3843332794206873  0.3931991081511583
  0.7028282648390345  0.6146065101003799  0.8912918745648000
  0.2971713696154907  0.3853936732103875  0.1087087336523069
  0.3342967167505719  0.0188194669944650  0.4603002709744004
  0.6657032812513819  0.9811806190373460  0.5397000212131573
  0.1660981144608940  0.0182623067198477  0.0383649667933099
  0.8339023394057605  0.9817381152865892  0.9616354706049748
  0.8339024229684284  0.4817375145568334  0.5383643969237397
  0.1660977031747137  0.5182620535166080  0.4616348906020846
  0.6657027442880690  0.4811805485129668  0.9603005025228342
  0.3342969327990133  0.5188194795464440  0.0396993484981465
  0.4922091057065359  0.9500414904250647  0.3919188513571186
  0.5077904710824868  0.0499586004737012  0.6080809188430436
  0.0082052266329171  0.9498116226150231  0.1073067682760751
  0.9917952496654578  0.0501874576292920  0.8926937808632545
  0.9917954149967372  0.5501871255763220  0.6073062327185212
  0.0082056101252661  0.4498117381359279  0.3926930998736538
  0.5077900035053773  0.5499586253104241  0.8919193768924458
  0.4922091870310723  0.4500418343757957  0.1080809645015748
  0.4159355665310684  0.8820056332454129  0.5062904642370398
  0.5840633506256623  0.1179941422616295  0.4937095843747557
  0.0834749714269449  0.8818482884349450  0.9924738591940070
  0.9165258765364328  0.1181516553626665  0.0075257134238953
  0.9165256870318927  0.6181517411042066  0.4924742609574295
  0.0834746272333717  0.3818479278550626  0.5075253374749238
  0.5840636063084474  0.6179945247212402  0.0062904638242500
  0.4159359978388721  0.3820053815248059  0.9937095445696045
  0.2337680439848171  0.9728720967645188  0.4131634134552726
  0.7662320748241740  0.0271280711149444  0.5868366131508438
  0.2672228301365536  0.9711691981465407  0.0839969427313179
  0.7327772044580101  0.0288307264453138  0.9160030800761803
  0.7327781389205015  0.5288303673288226  0.5839968266542499
  0.2672221688266632  0.4711688191079801  0.4160029136152303
  0.7662316614250813  0.5271281690548832  0.9131640811558057
  0.2337680899583248  0.4728724070191106  0.0868365363033377
  0.4066704168645856  0.8983851625516195  0.3382768408631875
  0.5933292731400641  0.1016146423511870  0.6617230852548275
  0.0937055577411101  0.8969961108129354  0.1600473914816973
  0.9062954688371079  0.1030040386205826  0.8399527320586060
  0.9062955627738560  0.6030033149023524  0.6600473620703227
  0.0937054407329967  0.3969954988416902  0.3399523991426392
  0.5933290315868405  0.6016140431430443  0.8382772187095426
  0.4066705133153263  0.3983857392320687  0.1617231952929501
  0.3210200662632872  0.8264956164314441  0.4625269053474526
  0.6789790325365743  0.1735043400920659  0.5374729685750381
  0.1781060383555513  0.8255356750175835  0.0357228059084633
  0.8218941542230738  0.1744641410905601  0.9642764822943519
  0.8218953694688977  0.6744647106756148  0.5357241120773040
  0.1781054668002611  0.3255348428097093  0.4642763638664320
  0.6789791715764224  0.6735049046717521  0.9625272211957778
  0.3210202568054186  0.3264954238804307  0.0374732293794224
  0.4407076087458535  0.0438957362610992  0.4078533728418634
  0.5592924923987965  0.9561044021451366  0.5921465221522624
  0.0611407590642941  0.0433741939132872  0.0920700020611065
  0.9388591158470021  0.9566258584886072  0.9079308131635457
  0.9388591916589419  0.4566254674204515  0.5920693409177247
  0.0611409883969429  0.5433739922942209  0.4079299143781867
  0.5592916667094343  0.4561043819857673  0.9078536103042438
  0.4407075130196745  0.5438959083424137  0.0921464078999037
  0.5323342537081217  0.8945565905823969  0.4618531684562086
  0.4676650667164850  0.1054433616825037  0.5381467728415075
  0.9673661673545340  0.8949692396285585  0.0371734295195623
  0.0326341456716790  0.1050306508812184  0.9628268845452013
  0.0326340396490608  0.6050302880377529  0.5371727623909663
  0.9673664484777191  0.3949692484804501  0.4628263474254481
  0.4676650406139231  0.6054435252469830  0.9618536940436186
  0.5323343251359418  0.3945563827064049  0.0381467690002921
  0.3625780162072019  0.9700221262173514  0.5363925315040703
  0.6374214965964313  0.0299778674551092  0.4636073997787662
  0.1372066186080048  0.9697203057799442  0.9622457579569073
  0.8627945067727509  0.0302798444577661  0.0377544112541202
  0.8627945041545146  0.5302800219844812  0.4622453581483228
  0.1372059555593594  0.4697200001629298  0.5377541479679593
  0.6374215047597360  0.5299781168189739  0.0363926406614823
  0.3625783698985074  0.4700220282277314  0.9636074019346168
  0.5931922217986738  0.9527392488889816  0.3554921777778119
  0.4068073638636278  0.0472609031882314  0.6445074482668360
  0.9075508876338105  0.9528206624039157  0.1441175853336816
  0.0924496893585598  0.0471792267407523  0.8558829727370849
  0.0924495762600017  0.5471792510534925  0.6441173527329767
  0.9075512914178958  0.4528204340762514  0.3558821665179508
  0.4068071147420014  0.5472606817428556  0.8554927037218505
  0.5931924725839508  0.4527393235491530  0.1445075181437829
  0.6411624104240587  0.9102592121017921  0.3637863041997136
  0.3588372584707784  0.0897408174361800  0.6362137074992731
  0.8593648312842248  0.9104490764497939  0.1359035094819774
  0.1406354282724323  0.0895508514303813  0.8640969525450686
  0.1406353820045396  0.5895507257733854  0.6359032750273172
  0.8593653102297267  0.4104487954143039  0.3640962454319805
  0.3588367902168343  0.5897406569540777  0.8637866160429013
  0.6411627250363807  0.4102594659577505  0.1362134824554602
  0.7066457166630613  0.9078332263452751  0.3402074408307882
  0.2933542228782713  0.0921666006349540  0.6597924477582850
  0.7939408832764414  0.9081815550539645  0.1595650850564212
  0.2060590911276847  0.0918185086766954  0.8404350305591635
  0.2060590513931118  0.5918185094462203  0.6595651415349550
  0.7939412541836148  0.4081813874116449  0.3404347559508025
  0.2933537305813658  0.5921665963306708  0.8402076434613619
  0.7066457048787029  0.4078335160889566  0.1597925365310573
  0.7243798270534398  0.9477947246770313  0.3082216255290859
  0.2756200782660585  0.0522054881974654  0.6917781537223746
  0.7764434816979815  0.9482322482728023  0.1915206967171272
  0.2235561775640491  0.0517680226981483  0.8084792902984219
  0.2235565753246220  0.5517679256836274  0.6915209079733486
  0.7764439757564361  0.4482321598219201  0.3084791793503570
  0.2756197405142800  0.5522054997842147  0.8082216623169671
  0.7243799288727004  0.4477947377181977  0.1917783888236357
  0.6768706626906962  0.9903443099903271  0.3001412139759552
  0.3231286273240883  0.0096557972510425  0.6998586582340991
  0.8241348360745917  0.9907027158813264  0.1994997815601849
  0.1758647659693651  0.0092974653415610  0.8005002185238368
  0.1758652678184021  0.5092974871370402  0.6995000263781392
  0.8241351855161199  0.4907027138439943  0.3005001238318741
  0.3231291754364136  0.5096557018084908  0.8001413771793153
  0.6768707969718335  0.4903443160722389  0.1998589870930942
  0.6112357737780272  0.9930620554860283  0.3236799474014731
  0.3887641136871949  0.0069376840290758  0.6763196258940667
  0.8897517340101189  0.9932297812736763  0.1759183508038831
  0.1102482631901509  0.0067701672416760  0.8240819747369841
  0.1102484417662026  0.5067702229444109  0.6759184331283592
  0.8897522677490741  0.4932295500670349  0.3240813062653487
  0.3887636794154901  0.5069380403392572  0.8236802009506690
  0.6112358401118243  0.4930620468183022  0.1763200450689411
  0.2882620082093652  0.0928552777387637  0.4852826495955895
  0.7117389305513342  0.9071451028487303  0.5147174570527895
  0.2121065576291343  0.0925782609662065  0.0139857770740051
  0.7878926925843146  0.9074224000322744  0.9860148443620744
  0.7878930476184181  0.4074217482945031  0.5139850195235951
  0.2121067523236135  0.5925777340401268  0.4860141908736537
  0.7117377854743694  0.4071449350218614  0.9852827143885037
  0.2882613525610651  0.5928548570569987  0.0147169861405274
  0.2970315623128386  0.1412618654277935  0.4609929870006866
  0.7029694995744578  0.8587381879558578  0.5390069840997853
  0.2033896672642612  0.1406025551490941  0.0388468368286397
  0.7966092935874372  0.8593969059185298  0.9611544047212348
  0.7966097895478441  0.3593968170737227  0.5388456603623339
  0.2033900887701989  0.6406027110122210  0.4611534179846970
  0.7029682651703482  0.3587382450068759  0.9609929194964195
  0.2970311929554796  0.6412616004469811  0.0390065321350122
  0.2676716833925497  0.1887272557499315  0.4787717835412977
  0.7323293314988462  0.8112729367489209  0.5212281289990628
  0.2327685950263643  0.1883444794879736  0.0216374487123190
  0.7672297132728048  0.8116560300363460  0.9783647213706104
  0.7672303148813810  0.3116554355330479  0.5216353898386004
  0.2327696347815689  0.6883440120320543  0.4783635120687180
  0.7323283325944629  0.3112727348369120  0.9787717443076929
  0.2676714667841793  0.6887270589901391  0.0212276248726155
  0.2290688890242407  0.1878905117193455  0.5203515366050695
  0.7709319094645224  0.8121096723844090  0.4796483700548251
  0.2713365559715228  0.1881533332723819  0.9800371839945541
  0.7286622816092674  0.8118484239508277  0.0199652045290790
  0.7286628930497230  0.3118480126179222  0.4800351805319281
  0.2713364562477949  0.6881518184079098  0.5199639965793850
  0.7709309104956574  0.3121095536318848  0.0203515306790365
  0.2290683106000628  0.6878901838086549  0.9796481107815325
  0.2201427018826010  0.1396875911465258  0.5445346452272233
  0.7798575011614801  0.8603127968074205  0.4554653587625666
  0.2801760607245640  0.1403414736407882  0.9552745880664872
  0.7198233966405212  0.8596608842169786  0.0447269465840634
  0.7198234067453910  0.3596599787252117  0.4552730615759657
  0.2801759476274839  0.6403397496505079  0.5447262185136594
  0.7798566241039850  0.3603125116488144  0.0445345344494683
  0.2201423126030448  0.6396872559147369  0.9554650719862821
  0.2499074196191913  0.0921152792485387  0.5270896277726678
  0.7500928758211245  0.9078851479475034  0.4729103313406995
  0.2504057216566906  0.0924923326463301  0.9721571520794967
  0.7495943820356814  0.9075091458561815  0.0278434889774957
  0.7495945082077426  0.4075087361195529  0.4721564034229218
  0.2504053939871227  0.5924909805872289  0.5278426678270449
  0.7500918009341575  0.4078848043602505  0.0270897321151224
  0.2499071390238825  0.5921148096980886  0.9729099097648941
  0.4542955146507524  0.8393195109203759  0.5663421270068412
  0.5457042826578515  0.1606807440382241  0.4336580507105339
  0.0448369626577687  0.8392160765804704  0.9324938099625726
  0.9551630588467575  0.1607844686015412  0.0675063008262455
  0.9551634689722519  0.6607844081782801  0.4324936574077398
  0.0448370806531173  0.3392155524979046  0.5675059341428650
  0.5457042530230609  0.6606809581161031  0.0663421949991800
  0.4542953465377195  0.3393192267452179  0.9336576324943309
  0.4191929765590103  0.8451678656323978  0.6089266559671671
  0.5808067840878834  0.1548317956000815  0.3910734262743816
  0.0803805452353004  0.8444549872610310  0.8899993557757355
  0.9196193496001257  0.1555454907529921  0.1100009340924046
  0.9196201084407889  0.6555453560107480  0.3899989319981145
  0.0803802644245195  0.3444541040196754  0.6100005669599611
  0.5808064042311543  0.6548316424525424  0.1089270143038092
  0.4191930827329102  0.3451680246642397  0.8910730725958658
  0.4476052375107571  0.8212654659880982  0.6486895139987539
  0.5523942327079752  0.1787344117736325  0.3513103346627346
  0.0519744021568727  0.8203947810713572  0.8503009250147144
  0.9480252133608218  0.1796058354194159  0.1496989729153384
  0.9480260989693718  0.6796056136815167  0.3503006672892326
  0.0519739636099104  0.3203937242242176  0.6496986874964321
  0.5523938402161690  0.6787338585845291  0.1486900697596099
  0.4476054645976717  0.3212657873895992  0.8513101273297039
  0.5116736200178096  0.7920843664638610  0.6463323225847404
  0.4883261872129694  0.2079157664045965  0.3536679112635852
  0.9875599787921487  0.7916350658909721  0.8526455296102355
  0.0124397342451346  0.2083653458690904  0.1473547355595954
  0.0124405035594961  0.7083653518659219  0.3526452594639906
  0.9875593815530124  0.2916344232290626  0.6473541816782387
  0.4883257854462002  0.7079152907179065  0.1463327954618237
  0.5116738065734836  0.2920846246183260  0.8536674801662940
  0.5475270466791713  0.7869036243792351  0.6040106856060063
  0.4524732382902670  0.2130967513691999  0.3959893976792941
  0.9513629586154266  0.7869807078477820  0.8948890103732623
  0.0486371000712751  0.2130198438955020  0.1051112886722407
  0.0486377356234513  0.7130197262429689  0.3948887974738895
  0.9513621610100529  0.2869803499081272  0.6051106208147843
  0.4524731038755121  0.7130966574888689  0.1040111262403016
  0.5475268711501684  0.2869035680282011  0.8959891078432420
  0.5188432715990601  0.8103806657259156  0.5640011768377988
  0.4811569996996568  0.1896199094892168  0.4359990768490718
  0.9799903118987316  0.8106507860705179  0.9348371209645308
  0.0200099557023350  0.1893496878040750  0.0651632367717312
  0.0200104628374334  0.6893496236300578  0.4348367772674564
  0.9799897958084713  0.3106503722055720  0.5651626546199964
  0.4811570095823896  0.6896201459181341  0.0640014736989372
  0.5188430749745550  0.3103803237789862  0.9359986777465465
  0.2295690007113365  0.8374276097031625  0.3471004854153463
  0.7704304630340744  0.1625725194720502  0.6528993286407783
  0.2707901697274693  0.8370072926129879  0.1513735331115456
  0.7292097194540759  0.1629921552148801  0.8486260265241299
  0.7292100102039711  0.6629920436021877  0.6513735547753114
  0.2707901873793048  0.3370068583204997  0.3486260829486767
  0.7704303936991224  0.6625725595974146  0.8471013798539460
  0.2295694734181026  0.3374281092850495  0.1528993289184655
  0.1881396295503848  0.8612820422184626  0.3121008089018247
  0.8118595480201733  0.1387178902426811  0.6878991296502690
  0.3119083168713672  0.8615968062886026  0.1861578664684274
  0.6880915452736147  0.1384028711833167  0.8138416747163575
  0.6880918259982494  0.6384028361187077  0.6861581931930374
  0.3119080525326083  0.3615963157198507  0.3138417917923846
  0.8118587933904990  0.6387175798455687  0.8121015636676603
  0.1881404607571611  0.3612825121112664  0.1878990525169257
  0.1533255248638383  0.8287981501192760  0.2794887450701395
  0.8466748664944177  0.1712018590473861  0.7205108823982940
  0.3471374365653617  0.8297645864855383  0.2190497905745659
  0.6528624977722970  0.1702350072514633  0.7809497562385630
  0.6528625917140971  0.6702350468717526  0.7190498661626208
  0.3471366345485194  0.3297639793384093  0.2809496930606059
  0.8466745443949435  0.6712013320574499  0.7794895647424909
  0.1533248111743362  0.3287982741653437  0.2205106757972288
  0.1607976799328341  0.7729208654444975  0.2814861058920926
  0.8392032528312967  0.2270791156482446  0.7185131611546822
  0.3403698993694562  0.7738131117151070  0.2175456709169055
  0.6596296916335902  0.2261863897090635  0.7824540767929378
  0.6596296523540772  0.7261865380780392  0.7175454564628296
  0.3403686512056439  0.2738127746567613  0.2824535945752871
  0.8392036444949440  0.7270786302551713  0.7814876879398867
  0.1607963638150380  0.2729211006186461  0.2185125860990880
  0.2014714901768002  0.7489482591657932  0.3165579916085264
  0.7985294946167230  0.2510517107370021  0.6834413950789582
  0.2998810901753117  0.7491135619669365  0.1827531284493489
  0.7001184586088200  0.2508862243919339  0.8172468965806701
  0.7001183213057729  0.7508859633940332  0.6827524378097536
  0.2998804187533821  0.2491128608686211  0.3172462052489564
  0.7985304197106373  0.7510514977157712  0.8165591815769133
  0.2014701543764161  0.2489485993953977  0.1834409867261684
  0.2355654575469543  0.7812583528872139  0.3495549375224556
  0.7644350701428735  0.2187419304162859  0.6504446126997578
  0.2653625203152785  0.7807757036872189  0.1494700005166933
  0.7346375219496935  0.2192239757304932  0.8505301844067432
  0.7346373756476012  0.7192236796194535  0.6494693765111847
  0.2653622033410912  0.2807753654593483  0.3505299001403799
  0.7644354359439589  0.7187415791367542  0.8495562312119205
  0.2355648995268496  0.2812588207629432  0.1504442767637784
  0.6064312502170992  0.3140639912247778  0.3471838874762270
  0.3935684774483761  0.6859357996896165  0.6528160348969365
  0.8938331057889854  0.3143794587056234  0.1530454465611086
  0.1061670621477120  0.6856207976500883  0.8469546867080808
  0.1061668975143419  0.1856205000846032  0.6530453662156788
  0.8938328748169155  0.8143794677520404  0.3469543201378968
  0.3935687157158725  0.1859360486018176  0.8471840438901026
  0.6064307849429937  0.8140638949258090  0.1528159085218803
  0.6555265727254138  0.3069450976935642  0.3110208697512817
  0.3444733144024639  0.6930549060382347  0.6889791451763472
  0.8446595146224070  0.3071484168613665  0.1891474763824945
  0.1553403471132242  0.6928515008585308  0.8108524052423007
  0.1553406043403243  0.1928513879451899  0.6891473900831926
  0.8446591020775998  0.8071484820994996  0.3108523003656671
  0.3444739655066016  0.1930552451139604  0.8110207887148135
  0.6555257280555296  0.8069447625845356  0.1889791082695069
  0.6477941410220041  0.3359485169908822  0.2697968005799254
  0.3522056677752872  0.6640514522328615  0.7302031845469585
  0.8523534336022536  0.3360053452228442  0.2304518729008365
  0.1476460808192570  0.6639941009504469  0.7695481023800781
  0.1476465671782066  0.1639944639890203  0.7304518431746345
  0.8523532598724231  0.8360054942269315  0.2695478790277051
  0.3522061330288437  0.1640518226538035  0.7697969840272592
  0.6477934878263412  0.8359480950799423  0.2302030429141979
  0.5901124479687283  0.3715030879780272  0.2647584303191053
  0.4098874194488857  0.6284969464648853  0.7352415968332338
  0.9100283767351698  0.3715531079173289  0.2356099359653570
  0.0899708458605772  0.6284465139561277  0.7643906194904915
  0.0899714572680068  0.1284468017730447  0.7356098257670709
  0.9100284635618650  0.8715530291208609  0.2643899751364884
  0.4098875868821636  0.1284973883306577  0.7647584821775339
  0.5901122605498728  0.8715028100319273  0.2352413246620770
  0.5409029510942602  0.3781146619229006  0.3008850984868801
  0.4590968741639045  0.6218853601605971  0.6991149843886078
  0.9593097012104721  0.3782816665876609  0.1995376800255357
  0.0406901602179914  0.6217181155474023  0.8004628271889800
  0.0406904125768364  0.1217182173740596  0.6995376412354872
  0.9593095980930286  0.8782816029786886  0.3004622270646493
  0.4590968280819538  0.1218855799358280  0.8008849382352139
  0.5409030666447947  0.8781147805665199  0.1991148882301772
  0.5484495866831338  0.3499212629174195  0.3427853709763156
  0.4515502200516863  0.6500785936659881  0.6572145845452795
  0.9518513476883044  0.3501874793262232  0.1575836468202780
  0.0481486534713227  0.6498124580806319  0.8424167414261916
  0.0481486065672527  0.1498124884788155  0.6575836484374307
  0.9518510674653697  0.8501875117983460  0.3424161187325510
  0.4515503746090559  0.1500786335280466  0.8427854148141734
  0.5484493927530067  0.8499216194187511  0.1572143890898090
  0.4964558123483371  0.3582333326987381  0.3820902812255085
  0.5035440161268241  0.6417666323922191  0.6179097000681182
  0.0040248190035683  0.3585064022192199  0.1183787973249650
  0.9959752771060550  0.6414938519842366  0.8816216393010166
  0.9959751186392722  0.1414936708700978  0.6183787793383289
  0.0040243875279771  0.8585059828650898  0.3816210768226540
  0.5035444308505674  0.1417667257510402  0.8820903545229228
  0.4964556479594009  0.8582335280214863  0.1179093617582438
  0.2787352169553614  0.5668112982466909  0.2189972899599084
  0.7212656802783926  0.4331885728052711  0.7810021052674117
  0.7212649529232209  0.9331898059011223  0.7189969502147093
  0.2787352015817532  0.0668103249789667  0.2810030660041818
  0.2477940116894146  0.5115695880309161  0.2312577230776185
  0.7522064190222437  0.4884305129535917  0.7687418134915802
  0.7522066543617711  0.9884311975836511  0.7312575182247514
  0.2477936927434072  0.0115689693667420  0.2687422257389400
  0.2326172930380466  0.5169711839968798  0.2833793798566830
  0.7673829169640527  0.4830292784809558  0.7166201885355505
  0.7673830017930428  0.9830293335637705  0.7833791773439671
  0.2326172432159694  0.0169710901003413  0.2166206816684664
  0.2109882894083341  0.5761053152033568  0.2879751858600343
  0.7890124738023729  0.4238952178809541  0.7120241738397013
  0.7890115883737749  0.9238951142563749  0.7879751437142204
  0.2109885356641641  0.0761054322349395  0.2120250587489139
  0.6091833424788646  0.6665016757405979  0.4927883280216605
  0.3908148879091016  0.3334987229704112  0.5072130807148625
  0.8902192160180036  0.6654044716283281  0.0062611064894682
  0.1097813104819920  0.3345957272059081  0.9937385814043296
  0.1097811231516985  0.8345961715026249  0.5062616365236821
  0.3908136970074025  0.8334999070029312  0.9927859155772651
  0.6091855255050760  0.1665004131775802  0.0072136273812333
  0.5350607749995362  0.6849403382968973  0.4937121591880143
  0.4649377435794619  0.3150601475497723  0.5062888554553879
  0.9641873261728406  0.6841887322751816  0.0053456751376260
  0.0358131150241761  0.3158115517420441  0.9946540016099235
  0.0358130966215384  0.8158118456034487  0.5053461596017783
  0.9641885928246907  0.1841889413650932  0.4946536650846056
  0.4649368181336158  0.8150611056325516  0.9937106596688068
  0.5350631053838839  0.1849396893071855  0.0062890620126765
  0.5308944790733321  0.7346319072034078  0.4671857855077732
  0.4691039613336017  0.2653681726621713  0.5328150025667924
  0.9677903476119809  0.7341938874647909  0.0314783093062161
  0.0322100003595764  0.2658064164695304  0.9685218170210632
  0.0322103567954457  0.7658065029712589  0.5314782948770116
  0.9677911666668493  0.2341939758279779  0.4685211335203050
  0.4691031755576560  0.7653687531779312  0.9671850761413410
  0.5308968309598328  0.2346317855914748  0.0328147936683436
  0.6023495688824525  0.7469670849464976  0.4498865351431363
  0.3976491868436227  0.2530333123778803  0.5501145654166564
  0.8961540372520602  0.7463733141404063  0.0485274068712229
  0.1038464239728967  0.2536269582769819  0.9514725542696851
  0.1038464543621700  0.7536273383132510  0.5485274241088760
  0.8961551435239699  0.2463733851924488  0.4514719504535947
  0.3976487161504281  0.7530338211309484  0.9498852453583382
  0.6023510694215659  0.2469665524807425  0.0501147286177357
  0.6505864906129943  0.7047952711682512  0.4655717396869647
  0.3494122745358084  0.2952055584957520  0.5344298598094142
  0.8483636273524766  0.7037975788738606  0.0330746820708825
  0.1516367725716989  0.2962026976724772  0.9669246131881195
  0.1516367160434342  0.7962032021690320  0.5330753106464670
  0.8483646884038905  0.2037973657138039  0.4669244746831964
  0.3494110678140885  0.7952059251817332  0.9655694042684075
  0.6505886398112821  0.2047943354961674  0.0344301893711361
  0.7055428346278276  0.6866794577599435  0.4363880225746115
  0.2944561707576270  0.3133210774902864  0.5636136350388625
  0.7934110821492197  0.6857427299135779  0.0622934968633189
  0.2065891556714803  0.3142577956257924  0.9377060402772770
  0.2065891363944345  0.8142581662447554  0.5622939626325305
  0.7934114793702349  0.1857427240979135  0.4377062405874526
  0.2944550956986163  0.8133211395796422  0.9363852283700922
  0.7055448725109699  0.1866790260060185  0.0636142972102505
  0.7208661950465682  0.6295303605556413  0.4331718122810315
  0.2791327649829825  0.3704700620840455  0.5668301019509485
  0.7785703721069126  0.6285593901346829  0.0659399481172471
  0.2214299425491859  0.3714411855168223  0.9340591831449743
  0.2214298874994043  0.8714417880049865  0.5659406865205696
  0.7785708906002569  0.1285595804976865  0.4340599488895549
  0.2791319742086031  0.8704702385637404  0.9331681609353168
  0.7208680539819596  0.1295298629112693  0.0668311439207514
  0.6811011123846384  0.5926043108472356  0.4592391238366389
  0.3188978061332506  0.4073965400235409  0.5407630582949423
  0.8187686411804904  0.5915342217589412  0.0402565405723436
  0.1812310030956965  0.4084665814399742  0.9597429452154245
  0.1812307561840356  0.9084670457900401  0.5402571156584699
  0.8187699570354852  0.0915345765653655  0.4597436343913728
  0.3188964383307393  0.9073968343058922  0.9592351754462669
  0.6811031608575746  0.0926032849963576  0.0407639699153677
  0.6241753045166689  0.6113638641943666  0.4896562973993994
  0.3758231398334075  0.3886363067429599  0.5103449770886073
  0.8756774343905178  0.6102251659285116  0.0098081441914388
  0.1243229840110018  0.3897754105870490  0.9901912982193721
  0.1243222442531433  0.8897759036198636  0.5098089554507581
  0.8756789816361987  0.1102256639401844  0.4901916914508604
  0.3758207632436665  0.8886367964435777  0.9896534242384547
  0.6241787224381028  0.1113635548503424  0.0103459119220162
  0.5656134309201875  0.5727284119260858  0.4874051782713735
  0.4343849199507517  0.4272715719324580  0.5125958949663243
  0.9345541271820110  0.5719000439553881  0.0125140434428701
  0.0654454268468143  0.4281003576647890  0.9874848215268628
  0.0654449563224873  0.9281006250607220  0.5125154965719076
  0.9345553598348317  0.0719005750226813  0.4874855528517799
  0.4343833993771895  0.9272722606491612  0.9874027668541032
  0.5656162217746186  0.0727283099975224  0.0125965300066895
  0.4942847820767895  0.5905670188886560  0.4883082070681439
  0.5057134766855995  0.4094331626537056  0.5116923931093922
  0.0057328762437194  0.5900719934754477  0.0116306106637509
  0.9942669240662170  0.4099282743016133  0.9883684148623644
  0.9942663459626573  0.9099284012080204  0.5116319181163362
  0.0057346397013731  0.0900724194755256  0.4883686707302033
  0.5057120315571595  0.9094341467762348  0.9883070876283284
  0.4942878725927216  0.0905665010447336  0.0116924942220962
  0.4787280632975381  0.6477110999328630  0.4915554619120286
  0.5212702435492460  0.3522891486576967  0.5084449583113795
  0.0208154841686081  0.6472543914236581  0.0079443361649183
  0.9791852762834807  0.3527455771259227  0.9920553194446526
  0.9791847947383943  0.8527457020627196  0.5079448938793476
  0.0208170265130079  0.1472547550353269  0.4920551730830454
  0.5212693057658200  0.8522902385402062  0.9915543342304503
  0.4787304389933240  0.1477107080296207  0.0084453375225806
  0.4161531701029020  0.6587479248390409  0.4628991744658038
  0.5838460907772642  0.3412521490671239  0.5371006575312123
  0.0831573206496898  0.6589077013141775  0.0366365848887611
  0.9168432724554236  0.3410918576229705  0.9633632995725705
  0.9168428351541209  0.8410915919518231  0.5366371996309098
  0.0831586901155106  0.1589077842176678  0.4633625647004465
  0.5838455329700167  0.8412531077235670  0.9628992051919738
  0.4161543589548842  0.1587475299002890  0.0371005516168950
  0.3928117561074487  0.6084469847081735  0.4420922188864935
  0.6071878875156216  0.3915530848787725  0.5579077528555416
  0.1068061319583151  0.6089470596938398  0.0579079284163768
  0.8931934228800671  0.3910518546126838  0.9420919615401928
  0.8931932966498479  0.8910516878486661  0.5579086305099921
  0.1068070159108245  0.1089472235949316  0.4420910608923663
  0.6071873957331135  0.8915535991378718  0.9420921332859749
  0.3928124094045486  0.1084468575073956  0.0579076391353368
  0.4411735399360097  0.5663220164796385  0.4577046695165592
  0.5588253507475258  0.4336782293175290  0.5422956124869529
  0.0588817743757346  0.5664163511758886  0.0425391735872722
  0.9411178280223211  0.4335832639067831  0.9574600766504062
  0.9411168998792903  0.9335832984331915  0.5425404074917566
  0.0588828308364597  0.0664163981892756  0.4574601511841294
  0.5588239497410328  0.9336789541846287  0.9577039598058406
  0.4411750779597696  0.0663218551253379  0.0422956036826250
  0.4613698307880938  0.5251703049290271  0.4273312255265367
  0.5386301838271379  0.4748297749033838  0.5726691898709007
  0.0388792061348795  0.5254959903264975  0.0731994984214737
  0.9611201733219232  0.4745035129812720  0.9267994138440159
  0.9611195080621755  0.9745036352134662  0.5732011227103868
  0.0388794059689062  0.0254957000060188  0.4268000441352413
  0.5386291198407989  0.9748299779940339  0.9273301619305059
  0.4613702749383179  0.0251704912284794  0.0726696844272752
  0.4340677156230157  0.5246110056846973  0.3801582748855736
  0.5659328215437327  0.4753888919517522  0.6198421060186305
  0.0659388498771278  0.5255722040787916  0.1204367517224227
  0.9340607811613140  0.4744274602278580  0.8795626174718052
  0.9340603731499115  0.9744270637906638  0.6204382198563678
  0.0659382832939031  0.0255720922010099  0.3795627270970385
  0.5659331339048990  0.9753888484403177  0.8801571965461079
  0.4340668036632209  0.0246116850314166  0.1198423535666890
  0.3874749245912241  0.5652988827953749  0.3651011096600385
  0.6125257399349664  0.4347008211441690  0.6348988603792591
  0.1121015694808776  0.5666607958349843  0.1352610508517884
  0.8878979706292753  0.4333383799590962  0.8647387310889698
  0.8878981001305633  0.9333380013445876  0.6352620478791238
  0.1121007965786944  0.0666605761119428  0.3647381524222695
  0.6125261395976977  0.9347005945659035  0.8651008589444729
  0.3874738494017009  0.0653000449975281  0.1348989896185131
  0.3662367040378172  0.6079166473942337  0.3967006051249911
  0.6337633391672171  0.3920830497020731  0.6032991246953401
  0.1331402871951255  0.6090355048217191  0.1033551677581812
  0.8668593921897525  0.3909635999096253  0.8966448982357207
  0.8668593513079301  0.8909633397503214  0.6033557605761857
  0.1331407969525742  0.1090351486102037  0.3966439011309149
  0.6337633816980883  0.8920833829475825  0.8967009723567898
  0.3662367004528804  0.1079173080983153  0.1032987029942518
  0.3619684300999495  0.6577176296262692  0.3703703354047576
  0.6380319695126815  0.3422820592391602  0.6296292718644452
  0.1368353371605764  0.6591440623689024  0.1292843472195599
  0.8631649364692180  0.3408550290275443  0.8707155136575082
  0.8631652229357698  0.8408546524590150  0.6292847761021960
  0.1368353493005188  0.1591439512937001  0.3707145365982569
  0.6380325465473788  0.8422820352836737  0.8703710766553243
  0.3619676565211094  0.1577187636893456  0.1296286549348267
  0.3847825545817614  0.7060480517610657  0.3904639342515495
  0.6152175078924955  0.2939518402177796  0.6095354117371414
  0.1137371173008361  0.7071472944020485  0.1087536449210091
  0.8862631852470670  0.2928518905172410  0.8912461061187855
  0.8862637971242577  0.7928515766858979  0.6087543471708088
  0.1137376849837750  0.2071475026485814  0.3912451966510986
  0.6152178652071214  0.7939514730111981  0.8904649293598794
  0.3847821647669178  0.2060491496108199  0.1095350442006335
  0.4123087699172387  0.7064960467242400  0.4375350273022249
  0.5876901026393000  0.2935039177676799  0.5624646468800734
  0.0864520346683904  0.7069437354741339  0.0616209839748691
  0.9135484035611015  0.2930557547159580  0.9383790364288203
  0.9135487146026122  0.7930553342051994  0.5616212101117029
  0.0864530545861157  0.2069441519296902  0.4383781707889511
  0.5876898282808867  0.7935045530287042  0.9375357973835605
  0.4123101781033824  0.2064961040504016  0.0624640254083033
  0.4707308594348163  0.7451888469349939  0.4396886524323023
  0.5292681867408717  0.2548110200870184  0.5603113624323441
  0.0277102748718718  0.7453228475758138  0.0590318222713933
  0.9722902731138845  0.2546766009987991  0.9409680527284010
  0.9722906760514931  0.7546764652114604  0.5590323383583922
  0.0277111844500126  0.2453231586991222  0.4409673534064140
  0.5292678416521781  0.7548117139337549  0.9396890874197368
  0.4707323867595647  0.2451888214626052  0.0603107288330449
  0.4794717605376420  0.7686040225692992  0.3939505844557019
  0.5205281631107681  0.2313959549430677  0.6060495004129578
  0.0185305234304494  0.7691700183235000  0.1045615288458279
  0.9814704761312925  0.2308297405676925  0.8954384415811134
  0.9814704882901211  0.7308293412074818  0.6045619410293881
  0.0185312332290763  0.2691700222243156  0.3954377301437262
  0.5205286636488822  0.7313963342342618  0.8939508355597710
  0.4794715623829546  0.2686043465645085  0.1060491961423935
  0.4263786349658503  0.7444804090770134  0.3635497674009613
  0.5736221137578426  0.2555195730693356  0.6364499915407009
  0.0716677797540015  0.7456509842058523  0.1352689628859736
  0.9283329603570252  0.2543483159176176  0.8647311187809379
  0.9283333150193585  0.7543481729394941  0.6352690756852652
  0.0716684781351802  0.2456509687803887  0.3647301719232559
  0.5736227988637879  0.7555197325760972  0.8635504635336204
  0.4263774055459066  0.2444810715977752  0.1364492105094186
  0.4440716069467570  0.7330141399586125  0.3175156771289309
  0.5559294179858369  0.2669857563275571  0.6824841808316577
  0.0538163662153579  0.7346279336970625  0.1813581128816679
  0.9461842427705918  0.2653709853385777  0.8186418929461041
  0.9461847836491657  0.7653702625516061  0.6813585216408384
  0.0538163052925782  0.2346284254109179  0.3186412499309199
  0.5559308608531310  0.7669854310097861  0.8175160515831976
  0.4440693019850812  0.2330151822215925  0.1824838982385657
  0.5154465381842002  0.7454636253018876  0.3000946184486963
  0.4845550809565893  0.2545360078567143  0.6999056513572199
  0.9822529817142396  0.7469315851807963  0.1985227553001536
  0.0177479466381669  0.2530672903243740  0.8014774876151307
  0.0177486962005986  0.7530669280013242  0.6985229282221681
  0.9822519858445204  0.2469318682735064  0.3014766080745446
  0.4845565173588753  0.7545357940390787  0.8000945472814323
  0.5154440374161666  0.2454646444345059  0.1999054232302342
  0.5666078345869110  0.7688298795604496  0.3294382251280865
  0.4333930637007413  0.2311696682583957  0.6705627897991491
  0.9310519476586947  0.7697227278518071  0.1688773207987708
  0.0689487616704341  0.2302766725894756  0.8311227760030420
  0.0689495672374107  0.7302765607736603  0.6688772856308134
  0.9310514166378354  0.2697228203367956  0.3311224283126393
  0.4333943531755011  0.7311693765380554  0.8294375128032812
  0.5666062045818450  0.2688308380478617  0.1705622518597636
  0.5481950997859428  0.7805912721807928  0.3772849101415758
  0.4518054310211284  0.2194086996254896  0.6227159018939261
  0.9496277561186801  0.7810212178166864  0.1209772884757498
  0.0503737384263729  0.2189791728620705  0.8790229134816414
  0.0503739226087134  0.7189789707878447  0.6209771317005632
  0.9496281886235636  0.2810211891118257  0.3790221871429367
  0.4518055786333974  0.7194089441510130  0.8772844517433924
  0.5481947845022574  0.2805916534330208  0.1227154793596128
  0.6108995443251004  0.7696334731313428  0.4058113482864769
  0.3891000106638671  0.2303664741554670  0.5941895987429362
  0.8871717350048485  0.7694772340830838  0.0924019009710761
  0.1128289936781357  0.2305230646891303  0.9075981763190413
  0.1128292156495121  0.7305231805628196  0.5924016746290093
  0.8871726484839257  0.2694773828836929  0.4075979165143693
  0.3890996948870011  0.7303667011882737  0.9058106508021311
  0.6109005709980195  0.2696333303916489  0.0941893758993615
  0.6681612478736056  0.7509453185383279  0.3755730349254023
  0.3318389668039927  0.2490546021532296  0.6244282985834460
  0.8299008017641398  0.7508545529401545  0.1226669719449944
  0.1701000828700785  0.2491461469077052  0.8773331164638236
  0.1701003304085802  0.7491462994018789  0.6226665940797815
  0.8299012069297191  0.2508544448819165  0.3773332105803604
  0.3318393544670428  0.7490547511654242  0.8755710181834928
  0.6681608777522143  0.2509452247719892  0.1244286804550114
  0.6407939858473384  0.7503725804913586  0.3283352615057851
  0.3592067160192940  0.2496273278297849  0.6716657784631650
  0.8570093186663641  0.7509341018139963  0.1699715642122754
  0.1429915822897172  0.2490654754753052  0.8300282128574565
  0.1429924356767103  0.7490653002431813  0.6699715647993685
  0.8570089371507308  0.2509348252605861  0.3300282166349788
  0.3592081292492395  0.7496271128992902  0.8283336849800591
  0.6407922516575795  0.2503729988032433  0.1716663647275141
  0.6611169606325760  0.7091894369763025  0.2979010032651814
  0.3388839944052080  0.2908106209710795  0.7021002475189846
  0.8368744395816421  0.7099820513047135  0.2006956346139575
  0.1631258278460521  0.2900178589283584  0.7993040294372520
  0.1631266728059018  0.7900175924992041  0.7006958055289658
  0.8368732000321870  0.2099823013097506  0.2993043863711975
  0.3388850316371759  0.7908100687309343  0.7978989491239332
  0.6611148059385812  0.2091898867732738  0.2021007490943845
  0.7094521847762962  0.6669378112385047  0.3135168755406426
  0.2905488696996414  0.3330624263831083  0.6864847822290301
  0.7889885953915297  0.6673208833021533  0.1853150633429976
  0.2110115752347710  0.3326787036587433  0.8146841062248882
  0.2110123318204131  0.8326786906593782  0.6853157785201844
  0.7889878068833696  0.1673209825557791  0.3146846208888761
  0.2905499515595835  0.8330619474514194  0.8135139269111704
  0.7094505580566164  0.1669380174893575  0.1864857765760846
  0.7354096046026939  0.6673947581123940  0.3590039523382842
  0.2645907857373615  0.3326055097406524  0.6409979110463127
  0.7633117131497116  0.6671518289740135  0.1397641946920913
  0.2366888847240531  0.3328482310252809  0.8602353477564932
  0.2366891846027528  0.8328485234651026  0.6397645654958808
  0.7633112093965337  0.1671519795746192  0.3602358751236920
  0.2645909752155617  0.8326053627148937  0.8590003135062290
  0.7354089686898604  0.1673947595861875  0.1409989440406889
  0.7146219976873951  0.7101655142542640  0.3906193146002579
  0.2853780422051244  0.2898344838748557  0.6093824155144034
  0.7838773946572033  0.7096807725377801  0.1078544542370778
  0.2161234669948016  0.2903195036738069  0.8921453424249819
  0.2161233556542896  0.7903199412245883  0.6078544951271780
  0.7838777416705440  0.2096809973672507  0.3921456194395105
  0.2853781787362024  0.7898346662592459  0.8906159527987327
  0.7146218831645044  0.2101655385682335  0.1093834635220361
  0.7392650404599976  0.6175376084078081  0.3853794724985065
  0.2607346666970471  0.3824627758921366  0.6146225345851306
  0.7600424421749992  0.6169948678449799  0.1137827113339540
  0.2399581517737772  0.3830057994660834  0.8862166857844400
  0.2399581434314371  0.8830060900860772  0.6137831964464411
  0.7600418756019138  0.1169946518756930  0.3862175748739958
  0.2607345166677604  0.8824629396688195  0.8853754803357745
  0.7392651291608203  0.1175374424138766  0.1146237789817164
  0.7171786152992112  0.5690819400039544  0.3653682725199729
  0.2828218997243397  0.4309182806510989  0.6346334612673132
  0.7824043052622187  0.5688699363335346  0.1342327133783314
  0.2175956193405426  0.4311305759956880  0.8657660828385332
  0.2175953008685170  0.9311308167920842  0.6342341028885201
  0.7824040561328545  0.0688697170309993  0.3657674727506048
  0.2828222838655989  0.9309182147406503  0.8653646328072568
  0.7171779211094673  0.0690820242824728  0.1346350274919175
  0.6896159106342310  0.5687438977117338  0.3182622349724724
  0.3103853145116062  0.4312560495858762  0.6817392933540347
  0.8096864139354167  0.5691791980635657  0.1814058610934666
  0.1903134749927275  0.4308211423325119  0.8185934513526902
  0.1903135603081978  0.9308211108136675  0.6814067732793134
  0.8096852419212155  0.0691788935130901  0.3185943884803066
  0.3103858741547398  0.9312557007819393  0.8182591021353005
  0.6896141304035979  0.0687444549054774  0.1817405684512750
  0.6860507669271740  0.6165205445879565  0.2927528992757118
  0.3139512867282548  0.3834796452226001  0.7072485670541937
  0.8126986942563121  0.6172457540445535  0.2065413763237132
  0.1873020290264193  0.3827541819537501  0.7934579455756889
  0.1873025213987276  0.8827541288692231  0.7065422374032480
  0.8126971428681671  0.1172457601490891  0.2934586839095843
  0.3139527162724889  0.8834791628680989  0.7927503030188987
  0.6860474658483682  0.1165206052554737  0.2072495645035275
  0.6233336979406090  0.6276215892994017  0.2642897973215597
  0.3766681417406446  0.3723782895529411  0.7357113216305891
  0.8751583413966131  0.6289640227677964  0.2350511484957565
  0.1248416278302145  0.3710355592044081  0.7649486069865432
  0.1248422107154923  0.8710352395622110  0.7350514324768582
  0.8751573156367698  0.1289641635235697  0.2649486089268365
  0.3766703494823744  0.8723779349510039  0.7642878681607144
  0.6233300380718703  0.1276222280484518  0.2357119863173622
  0.6079010550811574  0.6848633314446175  0.2675395133227312
  0.3921008661094589  0.3151366249155956  0.7324613501115280
  0.8901200198760009  0.6862463448726217  0.2313824958769857
  0.1098800540781539  0.3137532040572779  0.7686172776748492
  0.1098810649733082  0.8137526191901614  0.7313828266566773
  0.8901191179740806  0.1862468123130014  0.2686172519656651
  0.3921028265114259  0.8151360441319540  0.7675382135617568
  0.6078975668790463  0.1848638893301526  0.2324615199625697
  0.5364840515264646  0.7026005632932524  0.2686837308676289
  0.4635175026906708  0.2973988319715133  0.7313167984263202
  0.9613934855618567  0.7043121611972651  0.2302360431015273
  0.0386070794900775  0.2956869121153716  0.7697639671389354
  0.0386081139382881  0.7956863843191471  0.7302363695157084
  0.9613918852156118  0.2043123853468956  0.2697635376908494
  0.4635193650454639  0.7973983887923595  0.7686828697199957
  0.5364812036175053  0.2026020479616051  0.2313168186499368
  0.4208074932502797  0.6826420048795825  0.2967059066083806
  0.5791939571184486  0.3173576527000890  0.7032943567498080
  0.0773684758408137  0.6845921783835536  0.2026020225532150
  0.9226310778164617  0.3154066673655791  0.7973981075465986
  0.9226316611513781  0.8154059976105614  0.7026022934416076
  0.0773681377961779  0.1845924017279614  0.2973972752597120
  0.5791958257748959  0.8173571553018135  0.7967057477343289
  0.4208046871535416  0.1826434516841218  0.2032938565254767
  0.3805319346096496  0.6457715814940812  0.3225216425166622
  0.6194689759160781  0.3542277076636609  0.6774785111948418
  0.1180939353504442  0.6476396704655656  0.1771754692914485
  0.8819061008804638  0.3523593670349499  0.8228244721837044
  0.8819067757673622  0.8523590149034916  0.6771760714363779
  0.1180928885643837  0.1476398888847683  0.3228231377096051
  0.6194700886118767  0.8542275948934233  0.8225217787392580
  0.3805300082535013  0.1457729851764640  0.1774780882337552
  0.3961950522599622  0.5886145167419272  0.3192752253735733
  0.6038065085000284  0.4113851769089578  0.6807245501466710
  0.1028807050706178  0.5904556311892293  0.1808592391730883
  0.8971191676854957  0.4095431668522949  0.8191409176474451
  0.8971198297121532  0.9095423138936525  0.6808594955764775
  0.1028795956349384  0.0904558703406693  0.3191402497077576
  0.6038074776157742  0.9113847675169779  0.8192752181046785
  0.3961924658889870  0.0886159373139748  0.1807248395178291
  0.4510720319607060  0.5703669424250819  0.2900420850745178
  0.5489300371324575  0.4296330611804393  0.7099581535279711
  0.0480001759193058  0.5722613761712267  0.2101079384546409
  0.9519992555175065  0.4277372233162779  0.7898915885947204
  0.9519992686759693  0.9277367778586481  0.7101087643352244
  0.0479990095459115  0.0722615021398738  0.2898920693155347
  0.5489316513399842  0.9296328478648945  0.7900417106546342
  0.4510687112786940  0.0703677249276708  0.2099579910970633
  0.4927991733407211  0.6087880663222478  0.2631049384281212
  0.5072027108819199  0.3912115162484895  0.7368952703860501
  0.0058063855695138  0.6107665072321993  0.2366381600853558
  0.9941934373287609  0.3892322508796298  0.7633617438837703
  0.9941940121439643  0.8892316581166426  0.7366384611624994
  0.0058045460469316  0.1107665376975575  0.2633621421562538
  0.5072042598910897  0.8912109713012342  0.7631045043147182
  0.4927957643758631  0.1087894882839606  0.2368951757617097
  0.4779789059471327  0.6638595933123028  0.2664240735588876
  0.5220228415134400  0.3361401369450263  0.7335761261199920
  0.0201837861259690  0.6658648008286434  0.2329032350642706
  0.9798163224543686  0.3341340167078215  0.7670965413827773
  0.9798172483120879  0.8341337093691621  0.7329034486986501
  0.0201825176031818  0.1658648955946234  0.2670962199845235
  0.5220243948989207  0.8361397345371486  0.7664238769501495
  0.4779760279077507  0.1638607775361294  0.2335759696566626
  0.5669070965950525  0.5903588787280185  0.2622007842956577
  0.4330954876681972  0.4096407177325219  0.7377997850707558
  0.9318683098508771  0.5919806525997515  0.2375683490010516
  0.0681311675321439  0.4080188745863111  0.7624312495171992
  0.0681317558720949  0.9080182785568951  0.7375690772382058
  0.9318665997620883  0.0919804789239294  0.2624317108489151
  0.4330974559957710  0.9096398043590739  0.7621994492030524
  0.5669026285432679  0.0903603747967523  0.2378004744757405
  0.5709951962517223  0.5405879576303008  0.2885797500912659
  0.4290063814423632  0.4594115218427817  0.7114213111593912
  0.9283583783062426  0.5419022784828300  0.2115852724409919
  0.0716407984800043  0.4580972194863122  0.7884142693712022
  0.0716410484859651  0.9580967162826894  0.7115861647783248
  0.9283575629721526  0.0419023945716077  0.2884147148595062
  0.4290075898754324  0.9594112844266647  0.7885773862403980
  0.5709922446689859  0.0405889331893619  0.2114221658971758
  0.6312383211489347  0.5300017421032308  0.3160845626130069
  0.3687631511601239  0.4699983871517404  0.6839168627096512
  0.8683611215705227  0.5307351502181135  0.1840300757733786
  0.1316382901746138  0.4692645486691021  0.8159694729036957
  0.1316381425941699  0.9692643068525797  0.6840311289353025
  0.8683599337391570  0.0307350218774474  0.3159696109498213
  0.3687636057493222  0.9699977259183896  0.8160812644806867
  0.6312363159389420  0.0300025762158214  0.1839180489958068
  0.6227662696532832  0.5064003106584565  0.3618345933054101
  0.3772345208578898  0.4935996887385485  0.6381669123372262
  0.8772994381431332  0.5066726126823724  0.1384946740907651
  0.1227000365021738  0.4933273011773807  0.8615044574090618
  0.1226998182321992  0.9933269404901139  0.6384961748678180
  0.8772990019633085  0.0066727582365687  0.3615054166445546
  0.3772348655891022  0.9935992051659568  0.8618315353100598
  0.6227649778047635  0.0064012182978814  0.1381679696884035
  0.6758868390552450  0.5306075350725052  0.3923281285566702
  0.3241136233483317  0.4693929117097539  0.6076736249056225
  0.8241572121070604  0.5302980434361402  0.1076851775978298
  0.1758424263581944  0.4697022646674114  0.8923142256080325
  0.1758424230228997  0.9697023421921074  0.6076861149806803
  0.8241568921703859  0.0302979400577854  0.3923152046077618
  0.3241130447547675  0.9693931684485122  0.8923244021283168
  0.6758864922290684  0.0306068693193993  0.1076748442457429
  0.6580859601247013  0.5422506669908032  0.4384237170729079
  0.3419133921777373  0.4577500822857345  0.5615779162624364
  0.8420962405156871  0.5415191659614749  0.0615359383060508
  0.1579034141612752  0.4584814018933585  0.9384632237299755
  0.1579029421043501  0.9584818490519353  0.5615371155542945
  0.8420966406463677  0.0415190630673266  0.4384639319057726
  0.3419120454536824  0.9577505795796597  0.9384203589831870
  0.6580874198583899  0.0422496494866209  0.0615789185070383
  0.5866041571929586  0.5299666391073714  0.4557251194460434
  0.4133954861273992  0.4700337469419082  0.5442758163144603
  0.9137675848714082  0.5293793280774963  0.0444948535107770
  0.0862319431143916  0.4706211327596463  0.9555045722838500
  0.0862311937150935  0.9706214766655421  0.5444958270679763
  0.9137687981548339  0.0293794824893396  0.4555050677835553
  0.4133944904239542  0.9700341392074705  0.9557226550137656
  0.5866049551266315  0.0299665158877929  0.0442768191999647
  0.5355375353266680  0.5066727326766625  0.4262961474173466
  0.4644623977571385  0.4933275894756477  0.5737049022047955
  0.9648684690171834  0.5066540989189008  0.0742240247328709
  0.0351306642274878  0.4933460530472047  0.9257749508799336
  0.0351299688353919  0.9933460833658572  0.5742256251683671
  0.9648683735728838  0.0066540381409439  0.4257754846336894
  0.4644616337146701  0.9933280960745634  0.9262936172553964
  0.5355376926011672  0.0066727531673649  0.0737056453142557
  0.5539094977256269  0.4946575024971409  0.3784733656670980
  0.4460908632186502  0.5053425728847145  0.6215278223321477
  0.9463330513260004  0.4950670628345861  0.1221004810995083
  0.0536662056832142  0.5049327973095856  0.8778985046584182
  0.0536657628844921  0.0049326074710407  0.6221019413185971
  0.9463325870239530  0.9950669916145216  0.3778991951900039
  0.4460905607490417  0.0053425552844644  0.8784705198568403
  0.5539089253944383  0.9946578600867326  0.1215287174657433
  0.4994688782380834  0.5281769886115555  0.3057204457334208
  0.5005324023730680  0.4718227072591503  0.6942803366972470
  0.0000811481654779  0.5296404228842491  0.1946964564114211
  0.9999181274410063  0.4703588977159541  0.8053028505210875
  0.9999179980624362  0.9703583263852593  0.6946975393484180
  0.0000804248333566  0.0296403170670700  0.3053030892631412
  0.5005336319659222  0.9718226625425430  0.8057190047630058
  0.4994664094337509  0.0281778972742188  0.1942804552877107
  0.4911575013434089  0.5057750060048747  0.3499348789351586
  0.5088433542217388  0.4942248391795871  0.6500658772106220
  0.0088401763347790  0.5067836670251324  0.1506875422500471
  0.9911590399874797  0.4932155565559952  0.8493117543600590
  0.9911590528833614  0.9932153752259083  0.6506886430702750
  0.0088397948304575  0.0067834292828124  0.3493121066311815
  0.5088434769035786  0.9942247083439639  0.8499332719555355
  0.4911563512624255  0.0057757547098163  0.1500661639562608
  0.8902202690392897  0.1654047188996373  0.4937386922034577
  0.6280948080689441  0.8787718276072454  0.3888095291143756
  0.3719055314614508  0.1212283745201290  0.6111905787342948
  0.8722088061653537  0.8789437905928565  0.1108509435317515
  0.1277914709520971  0.1210560947425350  0.8891495749098510
  0.1277916469059761  0.6210556888463188  0.6108504155395664
  0.8722093987681134  0.3789435284988869  0.3891487802342439
  0.3719048714265938  0.6212277869893938  0.8888098992674287
  0.6280947199133990  0.3787723479282832  0.1111902803078735
  0.7437690330549600  0.8746722397645215  0.3465759578698737
  0.2562308153709765  0.1253282290736877  0.6534238819373002
  0.7566599614640666  0.8750884399141654  0.1532779948099261
  0.2433398775802402  0.1249118390259127  0.8467221572983163
  0.2433400777543042  0.6249118801767537  0.6532779781600411
  0.7566604723623840  0.3750881653054705  0.3467218129725964
  0.2562305874938460  0.6253277542833970  0.8465762645542796
  0.7437692347002667  0.3746723768510734  0.1534236617164879
  0.7754843870838286  0.9455547523746120  0.2898078507594377
  0.2245152356359981  0.0544456282750119  0.7101920369612245
  0.7253784249308595  0.9461315623318427  0.2099882396060266
  0.2746209416272833  0.0538690137615419  0.7900114773733691
  0.2746214795172079  0.5538688783603405  0.7099885403729687
  0.7253788973750446  0.4461315136956046  0.2900117584513566
  0.2245150771576405  0.5544454315105725  0.7898081647775186
  0.7754847457320722  0.4455547195011746  0.2101920101334187
  0.6909989513908101  0.0218476202548814  0.2754768318844398
  0.3090003563358366  0.9781526380310623  0.7245228732552818
  0.8101642870353842  0.0222932266442584  0.2241185158283514
  0.1898351739548332  0.9777072782236544  0.7758810603135373
  0.1898357345075894  0.4777073245990096  0.7241190540473141
  0.8101646486064098  0.5222931173396717  0.2758812448562793
  0.3090004124428773  0.4781528274782261  0.7754767324869221
  0.6909991596688982  0.5218473186976880  0.2245233424164965
  0.5748665400170125  0.0266923383990871  0.3170109924463560
  0.4251333072665204  0.9733073952788018  0.6829888345553883
  0.9262593000257837  0.0267975565120651  0.1825316647270725
  0.0737405837396281  0.9732026014449033  0.8174682669327709
  0.0737412177651606  0.4732022360030257  0.6825316447768586
  0.9262596529284082  0.5267974589518545  0.3174681919339122
  0.4251327432570591  0.4733073487111525  0.8170111337209249
  0.5748665752535373  0.5266923778889350  0.1829892382819054
  0.3270126688322534  0.1424312401655428  0.4284434111795363
  0.6729887815697637  0.8575687668131522  0.5715566859096910
  0.1734499812431167  0.1412588282213321  0.0714234613846685
  0.8265480446722719  0.8587410671312341  0.9285774159886202
  0.8265488795020559  0.3587406442792940  0.5714225567066578
  0.1734507671138488  0.6412585697249256  0.4285764317867660
  0.6729875460266612  0.3575691597873316  0.9284433791034132
  0.3270118681145178  0.6424311680329353  0.0715561486247083
  0.2746237712299262  0.2265761156844945  0.4600785259520350
  0.7253776937962826  0.7734238408854495  0.5399211626930835
  0.2259344080500583  0.2258914109186989  0.0407959505213924
  0.7740637829380432  0.7741089176068954  0.9592062797111680
  0.7740647268879997  0.2741087098095250  0.5407939992123261
  0.2259348335756002  0.7258908013531453  0.4592049563260403
  0.7253764728457455  0.2734240853753249  0.9600784606310029
  0.2746228499088375  0.7265761208616865  0.0399209029313354
  0.2057876294957239  0.2250655547451572  0.5337564710754066
  0.7942130600592989  0.7749347584966344  0.4662432285006091
  0.2946825392438370  0.2255152287886517  0.9670700682661533
  0.7053168131615450  0.7744863032730080  0.0329324416900008
  0.7053171956819142  0.2744856746396991  0.4670679757801111
  0.2946821250861404  0.7255139470386567  0.5329313047715729
  0.7942124676562514  0.2749345149897096  0.0337564375827384
  0.2057869400567540  0.7250651391978806  0.9662430129630053
  0.1899244169698662  0.1389234286582308  0.5769695197579026
  0.8100762079438937  0.8610770473001068  0.4230306480697621
  0.3103541533366538  0.1400964028749527  0.9228202720044933
  0.6896449473586870  0.8599059146530053  0.0771810160141868
  0.6896451825725265  0.3599052074993168  0.4228189116021994
  0.3103539946895921  0.6400946334380606  0.5771803426247928
  0.8100752646099139  0.3610765926386819  0.0769694609977236
  0.1899232902397188  0.6389228580881223  0.9230305178407008
  0.2431465405349300  0.0547338470371983  0.5465406344785322
  0.7568536253189464  0.9452665488986014  0.4534594823384310
  0.2571136492543502  0.0554105428898879  0.9522738675802316
  0.7428858069704631  0.9445913749580725  0.0477261000116584
  0.7428859070986391  0.4445905600812026  0.4522736158053959
  0.2571134751924191  0.5554093203568016  0.5477257780586839
  0.7568525932560703  0.4452662579368294  0.0465406314826211
  0.2431460918420569  0.5547333833896317  0.9534591763001714
  0.3699966163779322  0.8688535566117324  0.6116220834937849
  0.6300029204030864  0.1311461675100531  0.3883779061964034
  0.1299475639858088  0.8677249335277253  0.8873295815346154
  0.8700522451656099  0.1322754220194682  0.1126702700402404
  0.8700531432185272  0.6322754140932290  0.3873292655229648
  0.1299473029108498  0.3677240853631289  0.6126703238786106
  0.6300028140282876  0.6311461202440256  0.1116222751460114
  0.3699965276464070  0.3688535585073964  0.8883777269653663
  0.4189817683869634  0.8251162683391939  0.6814356351777420
  0.5810177394285247  0.1748832125506468  0.3185644523632547
  0.0809106503065493  0.8237646536318337  0.8176279903365256
  0.9190887497814160  0.1762362109855715  0.1823717344722766
  0.9190896837667424  0.6762362618754594  0.3176277585249281
  0.0809103583704385  0.3237633016679382  0.6823715776143544
  0.5810173508092902  0.6748825642610683  0.1814359895375617
  0.4189820566655982  0.3251168417241530  0.8185641309372826
  0.5335167806970560  0.7730364383287878  0.6773262399579849
  0.4664831256721413  0.2269636801826280  0.3226738731208556
  0.9657238791285607  0.7724760038932317  0.8216983799528350
  0.0342753602696320  0.2275244436934543  0.1783018187416943
  0.0342763229661500  0.7275246922709329  0.3216982038171423
  0.9657236281170825  0.2724751762323478  0.6783013076778346
  0.4664827883349503  0.7269630705695675  0.1773267119846338
  0.5335167878320846  0.2730366754055424  0.8226734786872427
  0.5978694444457346  0.7643791737780958  0.6022106111673935
  0.4021310701692400  0.2356216879044837  0.3977896921245971
  0.9008095997887011  0.7647202354961138  0.8966661686824651
  0.0991903897891504  0.2352800314227110  0.1033343381235596
  0.0991911314727147  0.7352801247418270  0.3966658707115585
  0.9008089561686461  0.2647200230739770  0.6033335399955533
  0.4021310554326263  0.7356217442357007  0.1022109540915253
  0.5978690883038666  0.2643789138504431  0.8977892399010727
  0.5478193935881563  0.8065419893159458  0.5312768174879565
  0.4521809405646380  0.1934587230494671  0.4687234299978087
  0.9507841006619060  0.8071945381112258  0.9675089997069790
  0.0492161385035743  0.1928057658400988  0.0324912031711619
  0.0492165117790648  0.6928057059012644  0.4675088599438126
  0.9507835855409255  0.3071944797880874  0.5324906412616883
  0.4521809324530253  0.6934595787177003  0.0312770821858237
  0.5478189535010145  0.3065412589858596  0.9687230889205765
  0.1833389316826270  0.9050253848788756  0.3096587495055871
  0.8166608140351315  0.0949747567383810  0.6903409379257894
  0.3161818062602535  0.9054158950348921  0.1881731325267921
  0.6838183890186542  0.0945836877574564  0.8118265641413700
  0.6838186175252758  0.5945836496075287  0.6881732926609629
  0.3161814721830680  0.4054155198022613  0.3118263943235462
  0.8166596589139914  0.5949745592553555  0.8096590832435879
  0.1833390970994770  0.4050257437049538  0.1903410912998496
  0.1211119382546997  0.8471154097266904  0.2520793177925285
  0.8788881854964785  0.1528844874109794  0.7479202312114381
  0.3791690301811741  0.8486171248316197  0.2462773457666074
  0.6208306931647485  0.1513821291550954  0.7537222889903106
  0.6208310460681830  0.6513822417058037  0.7462775098300369
  0.3791679736900164  0.3486167802169504  0.2537219255812815
  0.8788877360064760  0.6528844805172938  0.7520800653365711
  0.1211114286806492  0.3471155088055866  0.2479200971163849
  0.1355213805562627  0.7478198700386400  0.2552217435793054
  0.8644796655142883  0.2521801866492623  0.7447774895847488
  0.3660470547369741  0.7492445380961996  0.2440124747873753
  0.6339526258550237  0.2507548076322976  0.7559873022345727
  0.6339528296441514  0.7507549716915776  0.7440121754389608
  0.3660451680181893  0.2492442156837100  0.2559864727517294
  0.8644809609913082  0.7521802871177101  0.7552235385933557
  0.1355194856380990  0.2478197808918736  0.2447768458911739
  0.2074940784552481  0.7052551155707221  0.3176979781757368
  0.7925073310908317  0.2947450352299512  0.6823010228358726
  0.2943020547848718  0.7053683334475522  0.1820615177901956
  0.7056968327243212  0.2946313907757556  0.8179388226190198
  0.7056968088756008  0.7946313268333469  0.6820603233405507
  0.2943011755629357  0.2053679625877862  0.3179379856749662
  0.7925092673522656  0.7947446587140092  0.8177005056635238
  0.2074920719159579  0.2052554368755537  0.1823002246109908
  0.2679862602169720  0.7623784448156172  0.3766005728954624
  0.7320142037365187  0.2376216650787342  0.6233988840088145
  0.2330754454949329  0.7613374685077403  0.1226435622558810
  0.7669235199209936  0.2386622615096030  0.8773567831515834
  0.7669236503663441  0.7386617938387019  0.6226426614853295
  0.2330762171255074  0.2613368945360293  0.3773565441311817
  0.7320151292270367  0.7376212531757815  0.8766021738562699
  0.2679857809561241  0.2623791924058381  0.1233984626972386
  0.6122798010258279  0.2906787877775869  0.3790359693564014
  0.3877194895886404  0.7093207724173567  0.6209638776724731
  0.8880275354017755  0.2911117146388307  0.1211237916372809
  0.1119724743898942  0.7088884615416688  0.8788762029870512
  0.1119726149812905  0.2088881054639771  0.6211237371948215
  0.8880270602108311  0.7911118473809893  0.3788759317119670
  0.3877200750598746  0.2093213123633006  0.8790359921979274
  0.6122797021131632  0.7906785663864184  0.1209640360869173
  0.6997016962201528  0.2783773899100126  0.3149340012755601
  0.3002978607245410  0.7216223244690028  0.6850659584285310
  0.8004637899266100  0.2786080814661318  0.1851302367738157
  0.1995358436690893  0.7213918720612540  0.8148697284458706
  0.1995363481967090  0.2213916883241964  0.6851301561851884
  0.8004633964829608  0.7786082364306921  0.3148694920528712
  0.3002984810376290  0.2216229698523051  0.8149338570486435
  0.6997010612267118  0.7783768572918675  0.1850662952584798
  0.6859877896605511  0.3307008839795742  0.2414962614601919
  0.3140121090774102  0.6692991592468545  0.7585038348399138
  0.8141158101004962  0.3306715833950662  0.2587164543899050
  0.1858837710297649  0.6693281738753853  0.7412836229425537
  0.1858843258294840  0.1693281292286031  0.7587163516599276
  0.8141156947666985  0.8306717857382964  0.2412831762897767
  0.3140124321609790  0.1692997101335934  0.7414960278703759
  0.6859870612706160  0.8307003296386100  0.2585040102829339
  0.5834355736955033  0.3938930360812023  0.2325126212971043
  0.4165643992572186  0.6061070150280372  0.7674874506248344
  0.9166509000995759  0.3938563913246682  0.2679012305264834
  0.0833486683548728  0.6061431968538784  0.7320993084946537
  0.0833490803090555  0.1061435558174892  0.7679012259337412
  0.9166510526505220  0.8938563934965487  0.2320986403302996
  0.4165644489994307  0.1061073448291197  0.7325124553804017
  0.5834352663219136  0.8938929685958428  0.2674873467597152
  0.4957091003274883  0.4057290614062907  0.2966288931513574
  0.5042907580496632  0.5942709559574482  0.7033711198180868
  0.0044957012557916  0.4058911747885574  0.2038879759377892
  0.9955039323998136  0.5941084061504469  0.7961125710159465
  0.9955041599404950  0.0941087608375994  0.7038879734356271
  0.0044958337250520  0.9058910408472727  0.2961121271525755
  0.5042908436914431  0.0942709156640973  0.7966288437542275
  0.4957090908497079  0.9057293949208542  0.2033708316143432
  0.4441923454829038  0.3729406903201351  0.3696875266907824
  0.5558073665039558  0.6270592135531885  0.6303124889897020
  0.0562391097145181  0.3732070472871243  0.1308813960753952
  0.9437606558931719  0.6267933115842439  0.8691191747107041
  0.9437607492048130  0.1267931323085847  0.6308813233599793
  0.0562387019596002  0.8732067757251656  0.3691185759797619
  0.5558081677332893  0.1270597344526792  0.8696876130192734
  0.4441919881448584  0.8729407705919314  0.1303120600579177
  0.5173336778418403  0.3880463665607152  0.4069715179645073
  0.4826662386079050  0.6119537275659823  0.5930283652574317
  0.9832706950451779  0.3883149885351216  0.0934531943785260
  0.0167290101286426  0.6116852281167695  0.9065471987895606
  0.0167290512292269  0.1116850103196896  0.5934532645384323
  0.9832705550774676  0.8883146735045528  0.4065466360452774
  0.4826669465968365  0.1119533635631527  0.9069715098802078
  0.5173335228412768  0.8880468483017623  0.0930282968511733
  0.4875635469119928  0.3207804143042239  0.4014680031265669
  0.5124363858925918  0.6792196326410505  0.5985321285554690
  0.0129991729167145  0.3210487163881766  0.0990233380132750
  0.9870011291084424  0.6789513999331405  0.9009770178272518
  0.9870008725823283  0.1789512584922903  0.5990232333583947
  0.0129989075101165  0.8210484798605506  0.4009765544226127
  0.5124363889072825  0.1792196476043841  0.9014683186108172
  0.4875635691605069  0.8207806390061876  0.0985313466608631
  0.3378271607648600  0.5674968477712810  0.2228100766279013
  0.6621738825593795  0.4325027830445975  0.7771888466929653
  0.6621727801413897  0.9325043400544502  0.7228098476379827
  0.3378273406109358  0.0674958565396224  0.2771902369134125
  0.2654349697391751  0.5796732280927301  0.1834682650491217
  0.7345655308406265  0.4203266482908461  0.8165311883713144
  0.7345650400476700  0.9203279487540001  0.6834677644803833
  0.2654351146143412  0.0796720627403289  0.3165322495096135
  0.2853110482360250  0.4788169065402812  0.2229031948471416
  0.7146890871025064  0.5211832194291048  0.7770965493802606
  0.7146898458928561  0.0211839975991523  0.7229029760952130
  0.2853105706841035  0.9788161886053217  0.2770966956261489
  0.1975719037881802  0.5044687662258482  0.2120128907742895
  0.8024286405472765  0.4955313711299354  0.7879867962192648
  0.8024286244196759  0.9955319907757030  0.7120128355196940
  0.1975717131835140  0.0044680376084685  0.2879869857389963
  0.1903913352012268  0.4896719780297047  0.2958513895893304
  0.8096088084170958  0.5103287467471986  0.7041481587958955
  0.8096089932374824  0.0103282975320411  0.7958514120464244
  0.1903912147118234  0.9896721253237004  0.2041483815724945
  0.2814965816691171  0.5090089398989051  0.3037221777785177
  0.7185034936972841  0.4909913746622436  0.6962774933709142
  0.7185035663899413  0.9909917705734159  0.8037219683919190
  0.2814966071960328  0.0090087630509714  0.1962778293924856
  0.1523440700728642  0.5815232497230483  0.2840073746079739
  0.8476569419087738  0.4184775428445420  0.7159913872994395
  0.8476556410060567  0.9184769458131115  0.7840074885728896
  0.1523445733787696  0.0815234276047789  0.2159927074434336
  0.2271254017411692  0.5939020908282870  0.3213918831295501
  0.7728750477455151  0.4060985800329320  0.6786075541274954
  0.7728736990781400  0.9060982011230436  0.8213914985819954
  0.2271262066087232  0.0939023036128290  0.1786086028155154
  0.2474012040099964  0.6048436815831835  0.2511803976253546
  0.7526001462623668  0.3951564687312583  0.7488192022268265
  0.7525988260806145  0.8951569829155588  0.7511799222144049
  0.2474011373305984  0.1048433428079250  0.2488203033655481

  0.00000000E+00  0.00000000E+00  0.00000000E+00
  0.00000000E+00  0.00000000E+00  0.00000000E+00
  0.00000000E+00  0.00000000E+00  0.00000000E+00
  0.00000000E+00  0.00000000E+00  0.00000000E+00
  0.00000000E+00  0.00000000E+00  0.00000000E+00
  0.00000000E+00  0.00000000E+00  0.00000000E+00
  0.00000000E+00  0.00000000E+00  0.00000000E+00
  0.00000000E+00  0.00000000E+00  0.00000000E+00
  0.00000000E+00  0.00000000E+00  0.00000000E+00
  0.00000000E+00  0.00000000E+00  0.00000000E+00
  0.00000000E+00  0.00000000E+00  0.00000000E+00
  0.00000000E+00  0.00000000E+00  0.00000000E+00
  0.00000000E+00  0.00000000E+00  0.00000000E+00
  0.00000000E+00  0.00000000E+00  0.00000000E+00
  0.00000000E+00  0.00000000E+00  0.00000000E+00
  0.00000000E+00  0.00000000E+00  0.00000000E+00
  0.00000000E+00  0.00000000E+00  0.00000000E+00
  0.00000000E+00  0.00000000E+00  0.00000000E+00
  0.00000000E+00  0.00000000E+00  0.00000000E+00
  0.00000000E+00  0.00000000E+00  0.00000000E+00
  0.00000000E+00  0.00000000E+00  0.00000000E+00
  0.00000000E+00  0.00000000E+00  0.00000000E+00
  0.00000000E+00  0.00000000E+00  0.00000000E+00
  0.00000000E+00  0.00000000E+00  0.00000000E+00
  0.00000000E+00  0.00000000E+00  0.00000000E+00
  0.00000000E+00  0.00000000E+00  0.00000000E+00
  0.00000000E+00  0.00000000E+00  0.00000000E+00
  0.00000000E+00  0.00000000E+00  0.00000000E+00
  0.00000000E+00  0.00000000E+00  0.00000000E+00
  0.00000000E+00  0.00000000E+00  0.00000000E+00
  0.00000000E+00  0.00000000E+00  0.00000000E+00
  0.00000000E+00  0.00000000E+00  0.00000000E+00
  0.00000000E+00  0.00000000E+00  0.00000000E+00
  0.00000000E+00  0.00000000E+00  0.00000000E+00
  0.00000000E+00  0.00000000E+00  0.00000000E+00
  0.00000000E+00  0.00000000E+00  0.00000000E+00
  0.00000000E+00  0.00000000E+00  0.00000000E+00
  0.00000000E+00  0.00000000E+00  0.00000000E+00
  0.00000000E+00  0.00000000E+00  0.00000000E+00
  0.00000000E+00  0.00000000E+00  0.00000000E+00
  0.00000000E+00  0.00000000E+00  0.00000000E+00
  0.00000000E+00  0.00000000E+00  0.00000000E+00
  0.00000000E+00  0.00000000E+00  0.00000000E+00
  0.00000000E+00  0.00000000E+00  0.00000000E+00
  0.00000000E+00  0.00000000E+00  0.00000000E+00
  0.00000000E+00  0.00000000E+00  0.00000000E+00
  0.00000000E+00  0.00000000E+00  0.00000000E+00
  0.00000000E+00  0.00000000E+00  0.00000000E+00
  0.00000000E+00  0.00000000E+00  0.00000000E+00
  0.00000000E+00  0.00000000E+00  0.00000000E+00
  0.00000000E+00  0.00000000E+00  0.00000000E+00
  0.00000000E+00  0.00000000E+00  0.00000000E+00
  0.00000000E+00  0.00000000E+00  0.00000000E+00
  0.00000000E+00  0.00000000E+00  0.00000000E+00
  0.00000000E+00  0.00000000E+00  0.00000000E+00
  0.00000000E+00  0.00000000E+00  0.00000000E+00
  0.00000000E+00  0.00000000E+00  0.00000000E+00
  0.00000000E+00  0.00000000E+00  0.00000000E+00
  0.00000000E+00  0.00000000E+00  0.00000000E+00
  0.00000000E+00  0.00000000E+00  0.00000000E+00
  0.00000000E+00  0.00000000E+00  0.00000000E+00
  0.00000000E+00  0.00000000E+00  0.00000000E+00
  0.00000000E+00  0.00000000E+00  0.00000000E+00
  0.00000000E+00  0.00000000E+00  0.00000000E+00
  0.00000000E+00  0.00000000E+00  0.00000000E+00
  0.00000000E+00  0.00000000E+00  0.00000000E+00
  0.00000000E+00  0.00000000E+00  0.00000000E+00
  0.00000000E+00  0.00000000E+00  0.00000000E+00
  0.00000000E+00  0.00000000E+00  0.00000000E+00
  0.00000000E+00  0.00000000E+00  0.00000000E+00
  0.00000000E+00  0.00000000E+00  0.00000000E+00
  0.00000000E+00  0.00000000E+00  0.00000000E+00
  0.00000000E+00  0.00000000E+00  0.00000000E+00
  0.00000000E+00  0.00000000E+00  0.00000000E+00
  0.00000000E+00  0.00000000E+00  0.00000000E+00
  0.00000000E+00  0.00000000E+00  0.00000000E+00
  0.00000000E+00  0.00000000E+00  0.00000000E+00
  0.00000000E+00  0.00000000E+00  0.00000000E+00
  0.00000000E+00  0.00000000E+00  0.00000000E+00
  0.00000000E+00  0.00000000E+00  0.00000000E+00
  0.00000000E+00  0.00000000E+00  0.00000000E+00
  0.00000000E+00  0.00000000E+00  0.00000000E+00
  0.00000000E+00  0.00000000E+00  0.00000000E+00
  0.00000000E+00  0.00000000E+00  0.00000000E+00
  0.00000000E+00  0.00000000E+00  0.00000000E+00
  0.00000000E+00  0.00000000E+00  0.00000000E+00
  0.00000000E+00  0.00000000E+00  0.00000000E+00
  0.00000000E+00  0.00000000E+00  0.00000000E+00
  0.00000000E+00  0.00000000E+00  0.00000000E+00
  0.00000000E+00  0.00000000E+00  0.00000000E+00
  0.00000000E+00  0.00000000E+00  0.00000000E+00
  0.00000000E+00  0.00000000E+00  0.00000000E+00
  0.00000000E+00  0.00000000E+00  0.00000000E+00
  0.00000000E+00  0.00000000E+00  0.00000000E+00
  0.00000000E+00  0.00000000E+00  0.00000000E+00
  0.00000000E+00  0.00000000E+00  0.00000000E+00
  0.00000000E+00  0.00000000E+00  0.00000000E+00
  0.00000000E+00  0.00000000E+00  0.00000000E+00
  0.00000000E+00  0.00000000E+00  0.00000000E+00
  0.00000000E+00  0.00000000E+00  0.00000000E+00
  0.00000000E+00  0.00000000E+00  0.00000000E+00
  0.00000000E+00  0.00000000E+00  0.00000000E+00
  0.00000000E+00  0.00000000E+00  0.00000000E+00
  0.00000000E+00  0.00000000E+00  0.00000000E+00
  0.00000000E+00  0.00000000E+00  0.00000000E+00
  0.00000000E+00  0.00000000E+00  0.00000000E+00
  0.00000000E+00  0.00000000E+00  0.00000000E+00
  0.00000000E+00  0.00000000E+00  0.00000000E+00
  0.00000000E+00  0.00000000E+00  0.00000000E+00
  0.00000000E+00  0.00000000E+00  0.00000000E+00
  0.00000000E+00  0.00000000E+00  0.00000000E+00
  0.00000000E+00  0.00000000E+00  0.00000000E+00
  0.00000000E+00  0.00000000E+00  0.00000000E+00
  0.00000000E+00  0.00000000E+00  0.00000000E+00
  0.00000000E+00  0.00000000E+00  0.00000000E+00
  0.00000000E+00  0.00000000E+00  0.00000000E+00
  0.00000000E+00  0.00000000E+00  0.00000000E+00
  0.00000000E+00  0.00000000E+00  0.00000000E+00
  0.00000000E+00  0.00000000E+00  0.00000000E+00
  0.00000000E+00  0.00000000E+00  0.00000000E+00
  0.00000000E+00  0.00000000E+00  0.00000000E+00
  0.00000000E+00  0.00000000E+00  0.00000000E+00
  0.00000000E+00  0.00000000E+00  0.00000000E+00
  0.00000000E+00  0.00000000E+00  0.00000000E+00
  0.00000000E+00  0.00000000E+00  0.00000000E+00
  0.00000000E+00  0.00000000E+00  0.00000000E+00
  0.00000000E+00  0.00000000E+00  0.00000000E+00
  0.00000000E+00  0.00000000E+00  0.00000000E+00
  0.00000000E+00  0.00000000E+00  0.00000000E+00
  0.00000000E+00  0.00000000E+00  0.00000000E+00
  0.00000000E+00  0.00000000E+00  0.00000000E+00
  0.00000000E+00  0.00000000E+00  0.00000000E+00
  0.00000000E+00  0.00000000E+00  0.00000000E+00
  0.00000000E+00  0.00000000E+00  0.00000000E+00
  0.00000000E+00  0.00000000E+00  0.00000000E+00
  0.00000000E+00  0.00000000E+00  0.00000000E+00
  0.00000000E+00  0.00000000E+00  0.00000000E+00
  0.00000000E+00  0.00000000E+00  0.00000000E+00
  0.00000000E+00  0.00000000E+00  0.00000000E+00
  0.00000000E+00  0.00000000E+00  0.00000000E+00
  0.00000000E+00  0.00000000E+00  0.00000000E+00
  0.00000000E+00  0.00000000E+00  0.00000000E+00
  0.00000000E+00  0.00000000E+00  0.00000000E+00
  0.00000000E+00  0.00000000E+00  0.00000000E+00
  0.00000000E+00  0.00000000E+00  0.00000000E+00
  0.00000000E+00  0.00000000E+00  0.00000000E+00
  0.00000000E+00  0.00000000E+00  0.00000000E+00
  0.00000000E+00  0.00000000E+00  0.00000000E+00
  0.00000000E+00  0.00000000E+00  0.00000000E+00
  0.00000000E+00  0.00000000E+00  0.00000000E+00
  0.00000000E+00  0.00000000E+00  0.00000000E+00
  0.00000000E+00  0.00000000E+00  0.00000000E+00
  0.00000000E+00  0.00000000E+00  0.00000000E+00
  0.00000000E+00  0.00000000E+00  0.00000000E+00
  0.00000000E+00  0.00000000E+00  0.00000000E+00
  0.00000000E+00  0.00000000E+00  0.00000000E+00
  0.00000000E+00  0.00000000E+00  0.00000000E+00
  0.00000000E+00  0.00000000E+00  0.00000000E+00
  0.00000000E+00  0.00000000E+00  0.00000000E+00
  0.00000000E+00  0.00000000E+00  0.00000000E+00
  0.00000000E+00  0.00000000E+00  0.00000000E+00
  0.00000000E+00  0.00000000E+00  0.00000000E+00
  0.00000000E+00  0.00000000E+00  0.00000000E+00
  0.00000000E+00  0.00000000E+00  0.00000000E+00
  0.00000000E+00  0.00000000E+00  0.00000000E+00
  0.00000000E+00  0.00000000E+00  0.00000000E+00
  0.00000000E+00  0.00000000E+00  0.00000000E+00
  0.00000000E+00  0.00000000E+00  0.00000000E+00
  0.00000000E+00  0.00000000E+00  0.00000000E+00
  0.00000000E+00  0.00000000E+00  0.00000000E+00
  0.00000000E+00  0.00000000E+00  0.00000000E+00
  0.00000000E+00  0.00000000E+00  0.00000000E+00
  0.00000000E+00  0.00000000E+00  0.00000000E+00
  0.00000000E+00  0.00000000E+00  0.00000000E+00
  0.00000000E+00  0.00000000E+00  0.00000000E+00
  0.00000000E+00  0.00000000E+00  0.00000000E+00
  0.00000000E+00  0.00000000E+00  0.00000000E+00
  0.00000000E+00  0.00000000E+00  0.00000000E+00
  0.00000000E+00  0.00000000E+00  0.00000000E+00
  0.00000000E+00  0.00000000E+00  0.00000000E+00
  0.00000000E+00  0.00000000E+00  0.00000000E+00
  0.00000000E+00  0.00000000E+00  0.00000000E+00
  0.00000000E+00  0.00000000E+00  0.00000000E+00
  0.00000000E+00  0.00000000E+00  0.00000000E+00
  0.00000000E+00  0.00000000E+00  0.00000000E+00
  0.00000000E+00  0.00000000E+00  0.00000000E+00
  0.00000000E+00  0.00000000E+00  0.00000000E+00
  0.00000000E+00  0.00000000E+00  0.00000000E+00
  0.00000000E+00  0.00000000E+00  0.00000000E+00
  0.00000000E+00  0.00000000E+00  0.00000000E+00
  0.00000000E+00  0.00000000E+00  0.00000000E+00
  0.00000000E+00  0.00000000E+00  0.00000000E+00
  0.00000000E+00  0.00000000E+00  0.00000000E+00
  0.00000000E+00  0.00000000E+00  0.00000000E+00
  0.00000000E+00  0.00000000E+00  0.00000000E+00
  0.00000000E+00  0.00000000E+00  0.00000000E+00
  0.00000000E+00  0.00000000E+00  0.00000000E+00
  0.00000000E+00  0.00000000E+00  0.00000000E+00
  0.00000000E+00  0.00000000E+00  0.00000000E+00
  0.00000000E+00  0.00000000E+00  0.00000000E+00
  0.00000000E+00  0.00000000E+00  0.00000000E+00
  0.00000000E+00  0.00000000E+00  0.00000000E+00
  0.00000000E+00  0.00000000E+00  0.00000000E+00
  0.00000000E+00  0.00000000E+00  0.00000000E+00
  0.00000000E+00  0.00000000E+00  0.00000000E+00
  0.00000000E+00  0.00000000E+00  0.00000000E+00
  0.00000000E+00  0.00000000E+00  0.00000000E+00
  0.00000000E+00  0.00000000E+00  0.00000000E+00
  0.00000000E+00  0.00000000E+00  0.00000000E+00
  0.00000000E+00  0.00000000E+00  0.00000000E+00
  0.00000000E+00  0.00000000E+00  0.00000000E+00
  0.00000000E+00  0.00000000E+00  0.00000000E+00
  0.00000000E+00  0.00000000E+00  0.00000000E+00
  0.00000000E+00  0.00000000E+00  0.00000000E+00
  0.00000000E+00  0.00000000E+00  0.00000000E+00
  0.00000000E+00  0.00000000E+00  0.00000000E+00
  0.00000000E+00  0.00000000E+00  0.00000000E+00
  0.00000000E+00  0.00000000E+00  0.00000000E+00
  0.00000000E+00  0.00000000E+00  0.00000000E+00
  0.00000000E+00  0.00000000E+00  0.00000000E+00
  0.00000000E+00  0.00000000E+00  0.00000000E+00
  0.00000000E+00  0.00000000E+00  0.00000000E+00
  0.00000000E+00  0.00000000E+00  0.00000000E+00
  0.00000000E+00  0.00000000E+00  0.00000000E+00
  0.00000000E+00  0.00000000E+00  0.00000000E+00
  0.00000000E+00  0.00000000E+00  0.00000000E+00
  0.00000000E+00  0.00000000E+00  0.00000000E+00
  0.00000000E+00  0.00000000E+00  0.00000000E+00
  0.00000000E+00  0.00000000E+00  0.00000000E+00
  0.00000000E+00  0.00000000E+00  0.00000000E+00
  0.00000000E+00  0.00000000E+00  0.00000000E+00
  0.00000000E+00  0.00000000E+00  0.00000000E+00
  0.00000000E+00  0.00000000E+00  0.00000000E+00
  0.00000000E+00  0.00000000E+00  0.00000000E+00
  0.00000000E+00  0.00000000E+00  0.00000000E+00
  0.00000000E+00  0.00000000E+00  0.00000000E+00
  0.00000000E+00  0.00000000E+00  0.00000000E+00
  0.00000000E+00  0.00000000E+00  0.00000000E+00
  0.00000000E+00  0.00000000E+00  0.00000000E+00
  0.00000000E+00  0.00000000E+00  0.00000000E+00
  0.00000000E+00  0.00000000E+00  0.00000000E+00
  0.00000000E+00  0.00000000E+00  0.00000000E+00
  0.00000000E+00  0.00000000E+00  0.00000000E+00
  0.00000000E+00  0.00000000E+00  0.00000000E+00
  0.00000000E+00  0.00000000E+00  0.00000000E+00
  0.00000000E+00  0.00000000E+00  0.00000000E+00
  0.00000000E+00  0.00000000E+00  0.00000000E+00
  0.00000000E+00  0.00000000E+00  0.00000000E+00
  0.00000000E+00  0.00000000E+00  0.00000000E+00
  0.00000000E+00  0.00000000E+00  0.00000000E+00
  0.00000000E+00  0.00000000E+00  0.00000000E+00
  0.00000000E+00  0.00000000E+00  0.00000000E+00
  0.00000000E+00  0.00000000E+00  0.00000000E+00
  0.00000000E+00  0.00000000E+00  0.00000000E+00
  0.00000000E+00  0.00000000E+00  0.00000000E+00
  0.00000000E+00  0.00000000E+00  0.00000000E+00
  0.00000000E+00  0.00000000E+00  0.00000000E+00
  0.00000000E+00  0.00000000E+00  0.00000000E+00
  0.00000000E+00  0.00000000E+00  0.00000000E+00
  0.00000000E+00  0.00000000E+00  0.00000000E+00
  0.00000000E+00  0.00000000E+00  0.00000000E+00
  0.00000000E+00  0.00000000E+00  0.00000000E+00
  0.00000000E+00  0.00000000E+00  0.00000000E+00
  0.00000000E+00  0.00000000E+00  0.00000000E+00
  0.00000000E+00  0.00000000E+00  0.00000000E+00
  0.00000000E+00  0.00000000E+00  0.00000000E+00
  0.00000000E+00  0.00000000E+00  0.00000000E+00
  0.00000000E+00  0.00000000E+00  0.00000000E+00
  0.00000000E+00  0.00000000E+00  0.00000000E+00
  0.00000000E+00  0.00000000E+00  0.00000000E+00
  0.00000000E+00  0.00000000E+00  0.00000000E+00
  0.00000000E+00  0.00000000E+00  0.00000000E+00
  0.00000000E+00  0.00000000E+00  0.00000000E+00
  0.00000000E+00  0.00000000E+00  0.00000000E+00
  0.00000000E+00  0.00000000E+00  0.00000000E+00
  0.00000000E+00  0.00000000E+00  0.00000000E+00
  0.00000000E+00  0.00000000E+00  0.00000000E+00
  0.00000000E+00  0.00000000E+00  0.00000000E+00
  0.00000000E+00  0.00000000E+00  0.00000000E+00
  0.00000000E+00  0.00000000E+00  0.00000000E+00
  0.00000000E+00  0.00000000E+00  0.00000000E+00
  0.00000000E+00  0.00000000E+00  0.00000000E+00
  0.00000000E+00  0.00000000E+00  0.00000000E+00
  0.00000000E+00  0.00000000E+00  0.00000000E+00
  0.00000000E+00  0.00000000E+00  0.00000000E+00
  0.00000000E+00  0.00000000E+00  0.00000000E+00
  0.00000000E+00  0.00000000E+00  0.00000000E+00
  0.00000000E+00  0.00000000E+00  0.00000000E+00
  0.00000000E+00  0.00000000E+00  0.00000000E+00
  0.00000000E+00  0.00000000E+00  0.00000000E+00
  0.00000000E+00  0.00000000E+00  0.00000000E+00
  0.00000000E+00  0.00000000E+00  0.00000000E+00
  0.00000000E+00  0.00000000E+00  0.00000000E+00
  0.00000000E+00  0.00000000E+00  0.00000000E+00
  0.00000000E+00  0.00000000E+00  0.00000000E+00
  0.00000000E+00  0.00000000E+00  0.00000000E+00
  0.00000000E+00  0.00000000E+00  0.00000000E+00
  0.00000000E+00  0.00000000E+00  0.00000000E+00
  0.00000000E+00  0.00000000E+00  0.00000000E+00
  0.00000000E+00  0.00000000E+00  0.00000000E+00
  0.00000000E+00  0.00000000E+00  0.00000000E+00
  0.00000000E+00  0.00000000E+00  0.00000000E+00
  0.00000000E+00  0.00000000E+00  0.00000000E+00
  0.00000000E+00  0.00000000E+00  0.00000000E+00
  0.00000000E+00  0.00000000E+00  0.00000000E+00
  0.00000000E+00  0.00000000E+00  0.00000000E+00
  0.00000000E+00  0.00000000E+00  0.00000000E+00
  0.00000000E+00  0.00000000E+00  0.00000000E+00
  0.00000000E+00  0.00000000E+00  0.00000000E+00
  0.00000000E+00  0.00000000E+00  0.00000000E+00
  0.00000000E+00  0.00000000E+00  0.00000000E+00
  0.00000000E+00  0.00000000E+00  0.00000000E+00
  0.00000000E+00  0.00000000E+00  0.00000000E+00
  0.00000000E+00  0.00000000E+00  0.00000000E+00
  0.00000000E+00  0.00000000E+00  0.00000000E+00
  0.00000000E+00  0.00000000E+00  0.00000000E+00
  0.00000000E+00  0.00000000E+00  0.00000000E+00
  0.00000000E+00  0.00000000E+00  0.00000000E+00
  0.00000000E+00  0.00000000E+00  0.00000000E+00
  0.00000000E+00  0.00000000E+00  0.00000000E+00
  0.00000000E+00  0.00000000E+00  0.00000000E+00
  0.00000000E+00  0.00000000E+00  0.00000000E+00
  0.00000000E+00  0.00000000E+00  0.00000000E+00
  0.00000000E+00  0.00000000E+00  0.00000000E+00
  0.00000000E+00  0.00000000E+00  0.00000000E+00
  0.00000000E+00  0.00000000E+00  0.00000000E+00
  0.00000000E+00  0.00000000E+00  0.00000000E+00
  0.00000000E+00  0.00000000E+00  0.00000000E+00
  0.00000000E+00  0.00000000E+00  0.00000000E+00
  0.00000000E+00  0.00000000E+00  0.00000000E+00
  0.00000000E+00  0.00000000E+00  0.00000000E+00
  0.00000000E+00  0.00000000E+00  0.00000000E+00
  0.00000000E+00  0.00000000E+00  0.00000000E+00
  0.00000000E+00  0.00000000E+00  0.00000000E+00
  0.00000000E+00  0.00000000E+00  0.00000000E+00
  0.00000000E+00  0.00000000E+00  0.00000000E+00
  0.00000000E+00  0.00000000E+00  0.00000000E+00
  0.00000000E+00  0.00000000E+00  0.00000000E+00
  0.00000000E+00  0.00000000E+00  0.00000000E+00
  0.00000000E+00  0.00000000E+00  0.00000000E+00
  0.00000000E+00  0.00000000E+00  0.00000000E+00
  0.00000000E+00  0.00000000E+00  0.00000000E+00
  0.00000000E+00  0.00000000E+00  0.00000000E+00
  0.00000000E+00  0.00000000E+00  0.00000000E+00
  0.00000000E+00  0.00000000E+00  0.00000000E+00
  0.00000000E+00  0.00000000E+00  0.00000000E+00
  0.00000000E+00  0.00000000E+00  0.00000000E+00
  0.00000000E+00  0.00000000E+00  0.00000000E+00
  0.00000000E+00  0.00000000E+00  0.00000000E+00
  0.00000000E+00  0.00000000E+00  0.00000000E+00
  0.00000000E+00  0.00000000E+00  0.00000000E+00
  0.00000000E+00  0.00000000E+00  0.00000000E+00
  0.00000000E+00  0.00000000E+00  0.00000000E+00
  0.00000000E+00  0.00000000E+00  0.00000000E+00
  0.00000000E+00  0.00000000E+00  0.00000000E+00
  0.00000000E+00  0.00000000E+00  0.00000000E+00
  0.00000000E+00  0.00000000E+00  0.00000000E+00
  0.00000000E+00  0.00000000E+00  0.00000000E+00
  0.00000000E+00  0.00000000E+00  0.00000000E+00
  0.00000000E+00  0.00000000E+00  0.00000000E+00
  0.00000000E+00  0.00000000E+00  0.00000000E+00
  0.00000000E+00  0.00000000E+00  0.00000000E+00
  0.00000000E+00  0.00000000E+00  0.00000000E+00
  0.00000000E+00  0.00000000E+00  0.00000000E+00
  0.00000000E+00  0.00000000E+00  0.00000000E+00
  0.00000000E+00  0.00000000E+00  0.00000000E+00
  0.00000000E+00  0.00000000E+00  0.00000000E+00
  0.00000000E+00  0.00000000E+00  0.00000000E+00
  0.00000000E+00  0.00000000E+00  0.00000000E+00
  0.00000000E+00  0.00000000E+00  0.00000000E+00
  0.00000000E+00  0.00000000E+00  0.00000000E+00
  0.00000000E+00  0.00000000E+00  0.00000000E+00
  0.00000000E+00  0.00000000E+00  0.00000000E+00
  0.00000000E+00  0.00000000E+00  0.00000000E+00
  0.00000000E+00  0.00000000E+00  0.00000000E+00
  0.00000000E+00  0.00000000E+00  0.00000000E+00
  0.00000000E+00  0.00000000E+00  0.00000000E+00
  0.00000000E+00  0.00000000E+00  0.00000000E+00
  0.00000000E+00  0.00000000E+00  0.00000000E+00
  0.00000000E+00  0.00000000E+00  0.00000000E+00
  0.00000000E+00  0.00000000E+00  0.00000000E+00
  0.00000000E+00  0.00000000E+00  0.00000000E+00
  0.00000000E+00  0.00000000E+00  0.00000000E+00
  0.00000000E+00  0.00000000E+00  0.00000000E+00
  0.00000000E+00  0.00000000E+00  0.00000000E+00
  0.00000000E+00  0.00000000E+00  0.00000000E+00
  0.00000000E+00  0.00000000E+00  0.00000000E+00
  0.00000000E+00  0.00000000E+00  0.00000000E+00
  0.00000000E+00  0.00000000E+00  0.00000000E+00
  0.00000000E+00  0.00000000E+00  0.00000000E+00
  0.00000000E+00  0.00000000E+00  0.00000000E+00
  0.00000000E+00  0.00000000E+00  0.00000000E+00
  0.00000000E+00  0.00000000E+00  0.00000000E+00
  0.00000000E+00  0.00000000E+00  0.00000000E+00
  0.00000000E+00  0.00000000E+00  0.00000000E+00
  0.00000000E+00  0.00000000E+00  0.00000000E+00
  0.00000000E+00  0.00000000E+00  0.00000000E+00
  0.00000000E+00  0.00000000E+00  0.00000000E+00
  0.00000000E+00  0.00000000E+00  0.00000000E+00
  0.00000000E+00  0.00000000E+00  0.00000000E+00
  0.00000000E+00  0.00000000E+00  0.00000000E+00
  0.00000000E+00  0.00000000E+00  0.00000000E+00
  0.00000000E+00  0.00000000E+00  0.00000000E+00
  0.00000000E+00  0.00000000E+00  0.00000000E+00
  0.00000000E+00  0.00000000E+00  0.00000000E+00
  0.00000000E+00  0.00000000E+00  0.00000000E+00
  0.00000000E+00  0.00000000E+00  0.00000000E+00
  0.00000000E+00  0.00000000E+00  0.00000000E+00
  0.00000000E+00  0.00000000E+00  0.00000000E+00
  0.00000000E+00  0.00000000E+00  0.00000000E+00
  0.00000000E+00  0.00000000E+00  0.00000000E+00
  0.00000000E+00  0.00000000E+00  0.00000000E+00
  0.00000000E+00  0.00000000E+00  0.00000000E+00
  0.00000000E+00  0.00000000E+00  0.00000000E+00
  0.00000000E+00  0.00000000E+00  0.00000000E+00
  0.00000000E+00  0.00000000E+00  0.00000000E+00
  0.00000000E+00  0.00000000E+00  0.00000000E+00
  0.00000000E+00  0.00000000E+00  0.00000000E+00
  0.00000000E+00  0.00000000E+00  0.00000000E+00
  0.00000000E+00  0.00000000E+00  0.00000000E+00
  0.00000000E+00  0.00000000E+00  0.00000000E+00
  0.00000000E+00  0.00000000E+00  0.00000000E+00
  0.00000000E+00  0.00000000E+00  0.00000000E+00
  0.00000000E+00  0.00000000E+00  0.00000000E+00
  0.00000000E+00  0.00000000E+00  0.00000000E+00
  0.00000000E+00  0.00000000E+00  0.00000000E+00
  0.00000000E+00  0.00000000E+00  0.00000000E+00
  0.00000000E+00  0.00000000E+00  0.00000000E+00
  0.00000000E+00  0.00000000E+00  0.00000000E+00
  0.00000000E+00  0.00000000E+00  0.00000000E+00
  0.00000000E+00  0.00000000E+00  0.00000000E+00
  0.00000000E+00  0.00000000E+00  0.00000000E+00
  0.00000000E+00  0.00000000E+00  0.00000000E+00
  0.00000000E+00  0.00000000E+00  0.00000000E+00
  0.00000000E+00  0.00000000E+00  0.00000000E+00
  0.00000000E+00  0.00000000E+00  0.00000000E+00
  0.00000000E+00  0.00000000E+00  0.00000000E+00
  0.00000000E+00  0.00000000E+00  0.00000000E+00
  0.00000000E+00  0.00000000E+00  0.00000000E+00
  0.00000000E+00  0.00000000E+00  0.00000000E+00
  0.00000000E+00  0.00000000E+00  0.00000000E+00
  0.00000000E+00  0.00000000E+00  0.00000000E+00
  0.00000000E+00  0.00000000E+00  0.00000000E+00
  0.00000000E+00  0.00000000E+00  0.00000000E+00
  0.00000000E+00  0.00000000E+00  0.00000000E+00
  0.00000000E+00  0.00000000E+00  0.00000000E+00
  0.00000000E+00  0.00000000E+00  0.00000000E+00
  0.00000000E+00  0.00000000E+00  0.00000000E+00
  0.00000000E+00  0.00000000E+00  0.00000000E+00
  0.00000000E+00  0.00000000E+00  0.00000000E+00
  0.00000000E+00  0.00000000E+00  0.00000000E+00
  0.00000000E+00  0.00000000E+00  0.00000000E+00
  0.00000000E+00  0.00000000E+00  0.00000000E+00
  0.00000000E+00  0.00000000E+00  0.00000000E+00
  0.00000000E+00  0.00000000E+00  0.00000000E+00
  0.00000000E+00  0.00000000E+00  0.00000000E+00
  0.00000000E+00  0.00000000E+00  0.00000000E+00
  0.00000000E+00  0.00000000E+00  0.00000000E+00
  0.00000000E+00  0.00000000E+00  0.00000000E+00
  0.00000000E+00  0.00000000E+00  0.00000000E+00
  0.00000000E+00  0.00000000E+00  0.00000000E+00
  0.00000000E+00  0.00000000E+00  0.00000000E+00
  0.00000000E+00  0.00000000E+00  0.00000000E+00
  0.00000000E+00  0.00000000E+00  0.00000000E+00
  0.00000000E+00  0.00000000E+00  0.00000000E+00
  0.00000000E+00  0.00000000E+00  0.00000000E+00
  0.00000000E+00  0.00000000E+00  0.00000000E+00
  0.00000000E+00  0.00000000E+00  0.00000000E+00
  0.00000000E+00  0.00000000E+00  0.00000000E+00
  0.00000000E+00  0.00000000E+00  0.00000000E+00
  0.00000000E+00  0.00000000E+00  0.00000000E+00
  0.00000000E+00  0.00000000E+00  0.00000000E+00
  0.00000000E+00  0.00000000E+00  0.00000000E+00
  0.00000000E+00  0.00000000E+00  0.00000000E+00
  0.00000000E+00  0.00000000E+00  0.00000000E+00
  0.00000000E+00  0.00000000E+00  0.00000000E+00
  0.00000000E+00  0.00000000E+00  0.00000000E+00
  0.00000000E+00  0.00000000E+00  0.00000000E+00
  0.00000000E+00  0.00000000E+00  0.00000000E+00
  0.00000000E+00  0.00000000E+00  0.00000000E+00
  0.00000000E+00  0.00000000E+00  0.00000000E+00
  0.00000000E+00  0.00000000E+00  0.00000000E+00
  0.00000000E+00  0.00000000E+00  0.00000000E+00
  0.00000000E+00  0.00000000E+00  0.00000000E+00
  0.00000000E+00  0.00000000E+00  0.00000000E+00
  0.00000000E+00  0.00000000E+00  0.00000000E+00
  0.00000000E+00  0.00000000E+00  0.00000000E+00
  0.00000000E+00  0.00000000E+00  0.00000000E+00
  0.00000000E+00  0.00000000E+00  0.00000000E+00
  0.00000000E+00  0.00000000E+00  0.00000000E+00
  0.00000000E+00  0.00000000E+00  0.00000000E+00
  0.00000000E+00  0.00000000E+00  0.00000000E+00
  0.00000000E+00  0.00000000E+00  0.00000000E+00
  0.00000000E+00  0.00000000E+00  0.00000000E+00
  0.00000000E+00  0.00000000E+00  0.00000000E+00
  0.00000000E+00  0.00000000E+00  0.00000000E+00
  0.00000000E+00  0.00000000E+00  0.00000000E+00
  0.00000000E+00  0.00000000E+00  0.00000000E+00
  0.00000000E+00  0.00000000E+00  0.00000000E+00
  0.00000000E+00  0.00000000E+00  0.00000000E+00
  0.00000000E+00  0.00000000E+00  0.00000000E+00
  0.00000000E+00  0.00000000E+00  0.00000000E+00
  0.00000000E+00  0.00000000E+00  0.00000000E+00
  0.00000000E+00  0.00000000E+00  0.00000000E+00
  0.00000000E+00  0.00000000E+00  0.00000000E+00
  0.00000000E+00  0.00000000E+00  0.00000000E+00
  0.00000000E+00  0.00000000E+00  0.00000000E+00
  0.00000000E+00  0.00000000E+00  0.00000000E+00
  0.00000000E+00  0.00000000E+00  0.00000000E+00
  0.00000000E+00  0.00000000E+00  0.00000000E+00
  0.00000000E+00  0.00000000E+00  0.00000000E+00
  0.00000000E+00  0.00000000E+00  0.00000000E+00
  0.00000000E+00  0.00000000E+00  0.00000000E+00
  0.00000000E+00  0.00000000E+00  0.00000000E+00
  0.00000000E+00  0.00000000E+00  0.00000000E+00
  0.00000000E+00  0.00000000E+00  0.00000000E+00
  0.00000000E+00  0.00000000E+00  0.00000000E+00
  0.00000000E+00  0.00000000E+00  0.00000000E+00
  0.00000000E+00  0.00000000E+00  0.00000000E+00
  0.00000000E+00  0.00000000E+00  0.00000000E+00
  0.00000000E+00  0.00000000E+00  0.00000000E+00
  0.00000000E+00  0.00000000E+00  0.00000000E+00
  0.00000000E+00  0.00000000E+00  0.00000000E+00
  0.00000000E+00  0.00000000E+00  0.00000000E+00
  0.00000000E+00  0.00000000E+00  0.00000000E+00
  0.00000000E+00  0.00000000E+00  0.00000000E+00
  0.00000000E+00  0.00000000E+00  0.00000000E+00
  0.00000000E+00  0.00000000E+00  0.00000000E+00
  0.00000000E+00  0.00000000E+00  0.00000000E+00
  0.00000000E+00  0.00000000E+00  0.00000000E+00
  0.00000000E+00  0.00000000E+00  0.00000000E+00
  0.00000000E+00  0.00000000E+00  0.00000000E+00
  0.00000000E+00  0.00000000E+00  0.00000000E+00
  0.00000000E+00  0.00000000E+00  0.00000000E+00
  0.00000000E+00  0.00000000E+00  0.00000000E+00
  0.00000000E+00  0.00000000E+00  0.00000000E+00
  0.00000000E+00  0.00000000E+00  0.00000000E+00
  0.00000000E+00  0.00000000E+00  0.00000000E+00
  0.00000000E+00  0.00000000E+00  0.00000000E+00
  0.00000000E+00  0.00000000E+00  0.00000000E+00
  0.00000000E+00  0.00000000E+00  0.00000000E+00
  0.00000000E+00  0.00000000E+00  0.00000000E+00
  0.00000000E+00  0.00000000E+00  0.00000000E+00
  0.00000000E+00  0.00000000E+00  0.00000000E+00
  0.00000000E+00  0.00000000E+00  0.00000000E+00
  0.00000000E+00  0.00000000E+00  0.00000000E+00
  0.00000000E+00  0.00000000E+00  0.00000000E+00
  0.00000000E+00  0.00000000E+00  0.00000000E+00
  0.00000000E+00  0.00000000E+00  0.00000000E+00
  0.00000000E+00  0.00000000E+00  0.00000000E+00
  0.00000000E+00  0.00000000E+00  0.00000000E+00
  0.00000000E+00  0.00000000E+00  0.00000000E+00
  0.00000000E+00  0.00000000E+00  0.00000000E+00
  0.00000000E+00  0.00000000E+00  0.00000000E+00
  0.00000000E+00  0.00000000E+00  0.00000000E+00
  0.00000000E+00  0.00000000E+00  0.00000000E+00
  0.00000000E+00  0.00000000E+00  0.00000000E+00
  0.00000000E+00  0.00000000E+00  0.00000000E+00
  0.00000000E+00  0.00000000E+00  0.00000000E+00
  0.00000000E+00  0.00000000E+00  0.00000000E+00
  0.00000000E+00  0.00000000E+00  0.00000000E+00
  0.00000000E+00  0.00000000E+00  0.00000000E+00
  0.00000000E+00  0.00000000E+00  0.00000000E+00
  0.00000000E+00  0.00000000E+00  0.00000000E+00
  0.00000000E+00  0.00000000E+00  0.00000000E+00
  0.00000000E+00  0.00000000E+00  0.00000000E+00
  0.00000000E+00  0.00000000E+00  0.00000000E+00
  0.00000000E+00  0.00000000E+00  0.00000000E+00
  0.00000000E+00  0.00000000E+00  0.00000000E+00
  0.00000000E+00  0.00000000E+00  0.00000000E+00
  0.00000000E+00  0.00000000E+00  0.00000000E+00
  0.00000000E+00  0.00000000E+00  0.00000000E+00
  0.00000000E+00  0.00000000E+00  0.00000000E+00
  0.00000000E+00  0.00000000E+00  0.00000000E+00
  0.00000000E+00  0.00000000E+00  0.00000000E+00
  0.00000000E+00  0.00000000E+00  0.00000000E+00
  0.00000000E+00  0.00000000E+00  0.00000000E+00
  0.00000000E+00  0.00000000E+00  0.00000000E+00
  0.00000000E+00  0.00000000E+00  0.00000000E+00
  0.00000000E+00  0.00000000E+00  0.00000000E+00
  0.00000000E+00  0.00000000E+00  0.00000000E+00
  0.00000000E+00  0.00000000E+00  0.00000000E+00
  0.00000000E+00  0.00000000E+00  0.00000000E+00
  0.00000000E+00  0.00000000E+00  0.00000000E+00
  0.00000000E+00  0.00000000E+00  0.00000000E+00
  0.00000000E+00  0.00000000E+00  0.00000000E+00
  0.00000000E+00  0.00000000E+00  0.00000000E+00
  0.00000000E+00  0.00000000E+00  0.00000000E+00
  0.00000000E+00  0.00000000E+00  0.00000000E+00
  0.00000000E+00  0.00000000E+00  0.00000000E+00
  0.00000000E+00  0.00000000E+00  0.00000000E+00
  0.00000000E+00  0.00000000E+00  0.00000000E+00
  0.00000000E+00  0.00000000E+00  0.00000000E+00
  0.00000000E+00  0.00000000E+00  0.00000000E+00
  0.00000000E+00  0.00000000E+00  0.00000000E+00
  0.00000000E+00  0.00000000E+00  0.00000000E+00
  0.00000000E+00  0.00000000E+00  0.00000000E+00
  0.00000000E+00  0.00000000E+00  0.00000000E+00
  0.00000000E+00  0.00000000E+00  0.00000000E+00
  0.00000000E+00  0.00000000E+00  0.00000000E+00
  0.00000000E+00  0.00000000E+00  0.00000000E+00
  0.00000000E+00  0.00000000E+00  0.00000000E+00
  0.00000000E+00  0.00000000E+00  0.00000000E+00
  0.00000000E+00  0.00000000E+00  0.00000000E+00
  0.00000000E+00  0.00000000E+00  0.00000000E+00
  0.00000000E+00  0.00000000E+00  0.00000000E+00
  0.00000000E+00  0.00000000E+00  0.00000000E+00
  0.00000000E+00  0.00000000E+00  0.00000000E+00
  0.00000000E+00  0.00000000E+00  0.00000000E+00
  0.00000000E+00  0.00000000E+00  0.00000000E+00
  0.00000000E+00  0.00000000E+00  0.00000000E+00
  0.00000000E+00  0.00000000E+00  0.00000000E+00
  0.00000000E+00  0.00000000E+00  0.00000000E+00
  0.00000000E+00  0.00000000E+00  0.00000000E+00
  0.00000000E+00  0.00000000E+00  0.00000000E+00
  0.00000000E+00  0.00000000E+00  0.00000000E+00
  0.00000000E+00  0.00000000E+00  0.00000000E+00
  0.00000000E+00  0.00000000E+00  0.00000000E+00
  0.00000000E+00  0.00000000E+00  0.00000000E+00
  0.00000000E+00  0.00000000E+00  0.00000000E+00
  0.00000000E+00  0.00000000E+00  0.00000000E+00
  0.00000000E+00  0.00000000E+00  0.00000000E+00
  0.00000000E+00  0.00000000E+00  0.00000000E+00
  0.00000000E+00  0.00000000E+00  0.00000000E+00
  0.00000000E+00  0.00000000E+00  0.00000000E+00
  0.00000000E+00  0.00000000E+00  0.00000000E+00
  0.00000000E+00  0.00000000E+00  0.00000000E+00
  0.00000000E+00  0.00000000E+00  0.00000000E+00
  0.00000000E+00  0.00000000E+00  0.00000000E+00
  0.00000000E+00  0.00000000E+00  0.00000000E+00
  0.00000000E+00  0.00000000E+00  0.00000000E+00
  0.00000000E+00  0.00000000E+00  0.00000000E+00
  0.00000000E+00  0.00000000E+00  0.00000000E+00
  0.00000000E+00  0.00000000E+00  0.00000000E+00
  0.00000000E+00  0.00000000E+00  0.00000000E+00
  0.00000000E+00  0.00000000E+00  0.00000000E+00
  0.00000000E+00  0.00000000E+00  0.00000000E+00
  0.00000000E+00  0.00000000E+00  0.00000000E+00
  0.00000000E+00  0.00000000E+00  0.00000000E+00
  0.00000000E+00  0.00000000E+00  0.00000000E+00
  0.00000000E+00  0.00000000E+00  0.00000000E+00
  0.00000000E+00  0.00000000E+00  0.00000000E+00
  0.00000000E+00  0.00000000E+00  0.00000000E+00
  0.00000000E+00  0.00000000E+00  0.00000000E+00
  0.00000000E+00  0.00000000E+00  0.00000000E+00
  0.00000000E+00  0.00000000E+00  0.00000000E+00
  0.00000000E+00  0.00000000E+00  0.00000000E+00
  0.00000000E+00  0.00000000E+00  0.00000000E+00
  0.00000000E+00  0.00000000E+00  0.00000000E+00
  0.00000000E+00  0.00000000E+00  0.00000000E+00
  0.00000000E+00  0.00000000E+00  0.00000000E+00
  0.00000000E+00  0.00000000E+00  0.00000000E+00
  0.00000000E+00  0.00000000E+00  0.00000000E+00
  0.00000000E+00  0.00000000E+00  0.00000000E+00
  0.00000000E+00  0.00000000E+00  0.00000000E+00
  0.00000000E+00  0.00000000E+00  0.00000000E+00
  0.00000000E+00  0.00000000E+00  0.00000000E+00
  0.00000000E+00  0.00000000E+00  0.00000000E+00
  0.00000000E+00  0.00000000E+00  0.00000000E+00
  0.00000000E+00  0.00000000E+00  0.00000000E+00
  0.00000000E+00  0.00000000E+00  0.00000000E+00
  0.00000000E+00  0.00000000E+00  0.00000000E+00
  0.00000000E+00  0.00000000E+00  0.00000000E+00
  0.00000000E+00  0.00000000E+00  0.00000000E+00
  0.00000000E+00  0.00000000E+00  0.00000000E+00
  0.00000000E+00  0.00000000E+00  0.00000000E+00
  0.00000000E+00  0.00000000E+00  0.00000000E+00
  0.00000000E+00  0.00000000E+00  0.00000000E+00
  0.00000000E+00  0.00000000E+00  0.00000000E+00
  0.00000000E+00  0.00000000E+00  0.00000000E+00
  0.00000000E+00  0.00000000E+00  0.00000000E+00
  0.00000000E+00  0.00000000E+00  0.00000000E+00
  0.00000000E+00  0.00000000E+00  0.00000000E+00
  0.00000000E+00  0.00000000E+00  0.00000000E+00
  0.00000000E+00  0.00000000E+00  0.00000000E+00
  0.00000000E+00  0.00000000E+00  0.00000000E+00
  0.00000000E+00  0.00000000E+00  0.00000000E+00
  0.00000000E+00  0.00000000E+00  0.00000000E+00
  0.00000000E+00  0.00000000E+00  0.00000000E+00
  0.00000000E+00  0.00000000E+00  0.00000000E+00
  0.00000000E+00  0.00000000E+00  0.00000000E+00
  0.00000000E+00  0.00000000E+00  0.00000000E+00
  0.00000000E+00  0.00000000E+00  0.00000000E+00
  0.00000000E+00  0.00000000E+00  0.00000000E+00
  0.00000000E+00  0.00000000E+00  0.00000000E+00
  0.00000000E+00  0.00000000E+00  0.00000000E+00
  0.00000000E+00  0.00000000E+00  0.00000000E+00
  0.00000000E+00  0.00000000E+00  0.00000000E+00
  0.00000000E+00  0.00000000E+00  0.00000000E+00
  0.00000000E+00  0.00000000E+00  0.00000000E+00
  0.00000000E+00  0.00000000E+00  0.00000000E+00
  0.00000000E+00  0.00000000E+00  0.00000000E+00
  0.00000000E+00  0.00000000E+00  0.00000000E+00
  0.00000000E+00  0.00000000E+00  0.00000000E+00
  0.00000000E+00  0.00000000E+00  0.00000000E+00
  0.00000000E+00  0.00000000E+00  0.00000000E+00
  0.00000000E+00  0.00000000E+00  0.00000000E+00
  0.00000000E+00  0.00000000E+00  0.00000000E+00
  0.00000000E+00  0.00000000E+00  0.00000000E+00
  0.00000000E+00  0.00000000E+00  0.00000000E+00
  0.00000000E+00  0.00000000E+00  0.00000000E+00
  0.00000000E+00  0.00000000E+00  0.00000000E+00
  0.00000000E+00  0.00000000E+00  0.00000000E+00
  0.00000000E+00  0.00000000E+00  0.00000000E+00
  0.00000000E+00  0.00000000E+00  0.00000000E+00
  0.00000000E+00  0.00000000E+00  0.00000000E+00
  0.00000000E+00  0.00000000E+00  0.00000000E+00
  0.00000000E+00  0.00000000E+00  0.00000000E+00
  0.00000000E+00  0.00000000E+00  0.00000000E+00
  0.00000000E+00  0.00000000E+00  0.00000000E+00
  0.00000000E+00  0.00000000E+00  0.00000000E+00
  0.00000000E+00  0.00000000E+00  0.00000000E+00
  0.00000000E+00  0.00000000E+00  0.00000000E+00
  0.00000000E+00  0.00000000E+00  0.00000000E+00
  0.00000000E+00  0.00000000E+00  0.00000000E+00
  0.00000000E+00  0.00000000E+00  0.00000000E+00
  0.00000000E+00  0.00000000E+00  0.00000000E+00
  0.00000000E+00  0.00000000E+00  0.00000000E+00
  0.00000000E+00  0.00000000E+00  0.00000000E+00
  0.00000000E+00  0.00000000E+00  0.00000000E+00
  0.00000000E+00  0.00000000E+00  0.00000000E+00
  0.00000000E+00  0.00000000E+00  0.00000000E+00
  0.00000000E+00  0.00000000E+00  0.00000000E+00
  0.00000000E+00  0.00000000E+00  0.00000000E+00
  0.00000000E+00  0.00000000E+00  0.00000000E+00
  0.00000000E+00  0.00000000E+00  0.00000000E+00
  0.00000000E+00  0.00000000E+00  0.00000000E+00
  0.00000000E+00  0.00000000E+00  0.00000000E+00
  0.00000000E+00  0.00000000E+00  0.00000000E+00
  0.00000000E+00  0.00000000E+00  0.00000000E+00
  0.00000000E+00  0.00000000E+00  0.00000000E+00
  0.00000000E+00  0.00000000E+00  0.00000000E+00
  0.00000000E+00  0.00000000E+00  0.00000000E+00
  0.00000000E+00  0.00000000E+00  0.00000000E+00
  0.00000000E+00  0.00000000E+00  0.00000000E+00
  0.00000000E+00  0.00000000E+00  0.00000000E+00
  0.00000000E+00  0.00000000E+00  0.00000000E+00
  0.00000000E+00  0.00000000E+00  0.00000000E+00
  0.00000000E+00  0.00000000E+00  0.00000000E+00
  0.00000000E+00  0.00000000E+00  0.00000000E+00
  0.00000000E+00  0.00000000E+00  0.00000000E+00
  0.00000000E+00  0.00000000E+00  0.00000000E+00
  0.00000000E+00  0.00000000E+00  0.00000000E+00
  0.00000000E+00  0.00000000E+00  0.00000000E+00
  0.00000000E+00  0.00000000E+00  0.00000000E+00
  0.00000000E+00  0.00000000E+00  0.00000000E+00
  0.00000000E+00  0.00000000E+00  0.00000000E+00
  0.00000000E+00  0.00000000E+00  0.00000000E+00
  0.00000000E+00  0.00000000E+00  0.00000000E+00
  0.00000000E+00  0.00000000E+00  0.00000000E+00
  0.00000000E+00  0.00000000E+00  0.00000000E+00
  0.00000000E+00  0.00000000E+00  0.00000000E+00
  0.00000000E+00  0.00000000E+00  0.00000000E+00
  0.00000000E+00  0.00000000E+00  0.00000000E+00
  0.00000000E+00  0.00000000E+00  0.00000000E+00
  0.00000000E+00  0.00000000E+00  0.00000000E+00
  0.00000000E+00  0.00000000E+00  0.00000000E+00
  0.00000000E+00  0.00000000E+00  0.00000000E+00
  0.00000000E+00  0.00000000E+00  0.00000000E+00
  0.00000000E+00  0.00000000E+00  0.00000000E+00
  0.00000000E+00  0.00000000E+00  0.00000000E+00
  0.00000000E+00  0.00000000E+00  0.00000000E+00
  0.00000000E+00  0.00000000E+00  0.00000000E+00
  0.00000000E+00  0.00000000E+00  0.00000000E+00
  0.00000000E+00  0.00000000E+00  0.00000000E+00
  0.00000000E+00  0.00000000E+00  0.00000000E+00
  0.00000000E+00  0.00000000E+00  0.00000000E+00
  0.00000000E+00  0.00000000E+00  0.00000000E+00
  0.00000000E+00  0.00000000E+00  0.00000000E+00
  0.00000000E+00  0.00000000E+00  0.00000000E+00
  0.00000000E+00  0.00000000E+00  0.00000000E+00
  0.00000000E+00  0.00000000E+00  0.00000000E+00
  0.00000000E+00  0.00000000E+00  0.00000000E+00
  0.00000000E+00  0.00000000E+00  0.00000000E+00
  0.00000000E+00  0.00000000E+00  0.00000000E+00
  0.00000000E+00  0.00000000E+00  0.00000000E+00
  0.00000000E+00  0.00000000E+00  0.00000000E+00
  0.00000000E+00  0.00000000E+00  0.00000000E+00
  0.00000000E+00  0.00000000E+00  0.00000000E+00
  0.00000000E+00  0.00000000E+00  0.00000000E+00
  0.00000000E+00  0.00000000E+00  0.00000000E+00
  0.00000000E+00  0.00000000E+00  0.00000000E+00
  0.00000000E+00  0.00000000E+00  0.00000000E+00
  0.00000000E+00  0.00000000E+00  0.00000000E+00
  0.00000000E+00  0.00000000E+00  0.00000000E+00
  0.00000000E+00  0.00000000E+00  0.00000000E+00
  0.00000000E+00  0.00000000E+00  0.00000000E+00
  0.00000000E+00  0.00000000E+00  0.00000000E+00
  0.00000000E+00  0.00000000E+00  0.00000000E+00
  0.00000000E+00  0.00000000E+00  0.00000000E+00
  0.00000000E+00  0.00000000E+00  0.00000000E+00
  0.00000000E+00  0.00000000E+00  0.00000000E+00
  0.00000000E+00  0.00000000E+00  0.00000000E+00
  0.00000000E+00  0.00000000E+00  0.00000000E+00
  0.00000000E+00  0.00000000E+00  0.00000000E+00
  0.00000000E+00  0.00000000E+00  0.00000000E+00
  0.00000000E+00  0.00000000E+00  0.00000000E+00
  0.00000000E+00  0.00000000E+00  0.00000000E+00
  0.00000000E+00  0.00000000E+00  0.00000000E+00
  0.00000000E+00  0.00000000E+00  0.00000000E+00
  0.00000000E+00  0.00000000E+00  0.00000000E+00
  0.00000000E+00  0.00000000E+00  0.00000000E+00
  0.00000000E+00  0.00000000E+00  0.00000000E+00
  0.00000000E+00  0.00000000E+00  0.00000000E+00
  0.00000000E+00  0.00000000E+00  0.00000000E+00
  0.00000000E+00  0.00000000E+00  0.00000000E+00
  0.00000000E+00  0.00000000E+00  0.00000000E+00
  0.00000000E+00  0.00000000E+00  0.00000000E+00
  0.00000000E+00  0.00000000E+00  0.00000000E+00
  0.00000000E+00  0.00000000E+00  0.00000000E+00
  0.00000000E+00  0.00000000E+00  0.00000000E+00
  0.00000000E+00  0.00000000E+00  0.00000000E+00
  0.00000000E+00  0.00000000E+00  0.00000000E+00
  0.00000000E+00  0.00000000E+00  0.00000000E+00
  0.00000000E+00  0.00000000E+00  0.00000000E+00
  0.00000000E+00  0.00000000E+00  0.00000000E+00
  0.00000000E+00  0.00000000E+00  0.00000000E+00
  0.00000000E+00  0.00000000E+00  0.00000000E+00
  0.00000000E+00  0.00000000E+00  0.00000000E+00
  0.00000000E+00  0.00000000E+00  0.00000000E+00
  0.00000000E+00  0.00000000E+00  0.00000000E+00
  0.00000000E+00  0.00000000E+00  0.00000000E+00
  0.00000000E+00  0.00000000E+00  0.00000000E+00
  0.00000000E+00  0.00000000E+00  0.00000000E+00
  0.00000000E+00  0.00000000E+00  0.00000000E+00
  0.00000000E+00  0.00000000E+00  0.00000000E+00
  0.00000000E+00  0.00000000E+00  0.00000000E+00
  0.00000000E+00  0.00000000E+00  0.00000000E+00
  0.00000000E+00  0.00000000E+00  0.00000000E+00
  0.00000000E+00  0.00000000E+00  0.00000000E+00
  0.00000000E+00  0.00000000E+00  0.00000000E+00
  0.00000000E+00  0.00000000E+00  0.00000000E+00
  0.00000000E+00  0.00000000E+00  0.00000000E+00
  0.00000000E+00  0.00000000E+00  0.00000000E+00
  0.00000000E+00  0.00000000E+00  0.00000000E+00
  0.00000000E+00  0.00000000E+00  0.00000000E+00
  0.00000000E+00  0.00000000E+00  0.00000000E+00
  0.00000000E+00  0.00000000E+00  0.00000000E+00
  0.00000000E+00  0.00000000E+00  0.00000000E+00
  0.00000000E+00  0.00000000E+00  0.00000000E+00
  0.00000000E+00  0.00000000E+00  0.00000000E+00
  0.00000000E+00  0.00000000E+00  0.00000000E+00
  0.00000000E+00  0.00000000E+00  0.00000000E+00
  0.00000000E+00  0.00000000E+00  0.00000000E+00
  0.00000000E+00  0.00000000E+00  0.00000000E+00
  0.00000000E+00  0.00000000E+00  0.00000000E+00
  0.00000000E+00  0.00000000E+00  0.00000000E+00
  0.00000000E+00  0.00000000E+00  0.00000000E+00
  0.00000000E+00  0.00000000E+00  0.00000000E+00
  0.00000000E+00  0.00000000E+00  0.00000000E+00
  0.00000000E+00  0.00000000E+00  0.00000000E+00
  0.00000000E+00  0.00000000E+00  0.00000000E+00
  0.00000000E+00  0.00000000E+00  0.00000000E+00
  0.00000000E+00  0.00000000E+00  0.00000000E+00
  0.00000000E+00  0.00000000E+00  0.00000000E+00
  0.00000000E+00  0.00000000E+00  0.00000000E+00
  0.00000000E+00  0.00000000E+00  0.00000000E+00
  0.00000000E+00  0.00000000E+00  0.00000000E+00
  0.00000000E+00  0.00000000E+00  0.00000000E+00
  0.00000000E+00  0.00000000E+00  0.00000000E+00
  0.00000000E+00  0.00000000E+00  0.00000000E+00
  0.00000000E+00  0.00000000E+00  0.00000000E+00
  0.00000000E+00  0.00000000E+00  0.00000000E+00
  0.00000000E+00  0.00000000E+00  0.00000000E+00
  0.00000000E+00  0.00000000E+00  0.00000000E+00
  0.00000000E+00  0.00000000E+00  0.00000000E+00
  0.00000000E+00  0.00000000E+00  0.00000000E+00
  0.00000000E+00  0.00000000E+00  0.00000000E+00
  0.00000000E+00  0.00000000E+00  0.00000000E+00
  0.00000000E+00  0.00000000E+00  0.00000000E+00
  0.00000000E+00  0.00000000E+00  0.00000000E+00
  0.00000000E+00  0.00000000E+00  0.00000000E+00
  0.00000000E+00  0.00000000E+00  0.00000000E+00
  0.00000000E+00  0.00000000E+00  0.00000000E+00
  0.00000000E+00  0.00000000E+00  0.00000000E+00
  0.00000000E+00  0.00000000E+00  0.00000000E+00
  0.00000000E+00  0.00000000E+00  0.00000000E+00
  0.00000000E+00  0.00000000E+00  0.00000000E+00
  0.00000000E+00  0.00000000E+00  0.00000000E+00
  0.00000000E+00  0.00000000E+00  0.00000000E+00
  0.00000000E+00  0.00000000E+00  0.00000000E+00
  0.00000000E+00  0.00000000E+00  0.00000000E+00
  0.00000000E+00  0.00000000E+00  0.00000000E+00
  0.00000000E+00  0.00000000E+00  0.00000000E+00
  0.00000000E+00  0.00000000E+00  0.00000000E+00
  0.00000000E+00  0.00000000E+00  0.00000000E+00
  0.00000000E+00  0.00000000E+00  0.00000000E+00
  0.00000000E+00  0.00000000E+00  0.00000000E+00
  0.00000000E+00  0.00000000E+00  0.00000000E+00
  0.00000000E+00  0.00000000E+00  0.00000000E+00
  0.00000000E+00  0.00000000E+00  0.00000000E+00
  0.00000000E+00  0.00000000E+00  0.00000000E+00
  0.00000000E+00  0.00000000E+00  0.00000000E+00
  0.00000000E+00  0.00000000E+00  0.00000000E+00
  0.00000000E+00  0.00000000E+00  0.00000000E+00
  0.00000000E+00  0.00000000E+00  0.00000000E+00
  0.00000000E+00  0.00000000E+00  0.00000000E+00
  0.00000000E+00  0.00000000E+00  0.00000000E+00
  0.00000000E+00  0.00000000E+00  0.00000000E+00
  0.00000000E+00  0.00000000E+00  0.00000000E+00
  0.00000000E+00  0.00000000E+00  0.00000000E+00
  0.00000000E+00  0.00000000E+00  0.00000000E+00
  0.00000000E+00  0.00000000E+00  0.00000000E+00
  0.00000000E+00  0.00000000E+00  0.00000000E+00
  0.00000000E+00  0.00000000E+00  0.00000000E+00
  0.00000000E+00  0.00000000E+00  0.00000000E+00
  0.00000000E+00  0.00000000E+00  0.00000000E+00
  0.00000000E+00  0.00000000E+00  0.00000000E+00
  0.00000000E+00  0.00000000E+00  0.00000000E+00
  0.00000000E+00  0.00000000E+00  0.00000000E+00
  0.00000000E+00  0.00000000E+00  0.00000000E+00
  0.00000000E+00  0.00000000E+00  0.00000000E+00
  0.00000000E+00  0.00000000E+00  0.00000000E+00
  0.00000000E+00  0.00000000E+00  0.00000000E+00
  0.00000000E+00  0.00000000E+00  0.00000000E+00
  0.00000000E+00  0.00000000E+00  0.00000000E+00
  0.00000000E+00  0.00000000E+00  0.00000000E+00
  0.00000000E+00  0.00000000E+00  0.00000000E+00
  0.00000000E+00  0.00000000E+00  0.00000000E+00
  0.00000000E+00  0.00000000E+00  0.00000000E+00
  0.00000000E+00  0.00000000E+00  0.00000000E+00
  0.00000000E+00  0.00000000E+00  0.00000000E+00
  0.00000000E+00  0.00000000E+00  0.00000000E+00
  0.00000000E+00  0.00000000E+00  0.00000000E+00
  0.00000000E+00  0.00000000E+00  0.00000000E+00
  0.00000000E+00  0.00000000E+00  0.00000000E+00
  0.00000000E+00  0.00000000E+00  0.00000000E+00
  0.00000000E+00  0.00000000E+00  0.00000000E+00
  0.00000000E+00  0.00000000E+00  0.00000000E+00
  0.00000000E+00  0.00000000E+00  0.00000000E+00
  0.00000000E+00  0.00000000E+00  0.00000000E+00
  0.00000000E+00  0.00000000E+00  0.00000000E+00
  0.00000000E+00  0.00000000E+00  0.00000000E+00
  0.00000000E+00  0.00000000E+00  0.00000000E+00
  0.00000000E+00  0.00000000E+00  0.00000000E+00
  0.00000000E+00  0.00000000E+00  0.00000000E+00
  0.00000000E+00  0.00000000E+00  0.00000000E+00
  0.00000000E+00  0.00000000E+00  0.00000000E+00
  0.00000000E+00  0.00000000E+00  0.00000000E+00
  0.00000000E+00  0.00000000E+00  0.00000000E+00
  0.00000000E+00  0.00000000E+00  0.00000000E+00
  0.00000000E+00  0.00000000E+00  0.00000000E+00
  0.00000000E+00  0.00000000E+00  0.00000000E+00
  0.00000000E+00  0.00000000E+00  0.00000000E+00
  0.00000000E+00  0.00000000E+00  0.00000000E+00
  0.00000000E+00  0.00000000E+00  0.00000000E+00
  0.00000000E+00  0.00000000E+00  0.00000000E+00
  0.00000000E+00  0.00000000E+00  0.00000000E+00
  0.00000000E+00  0.00000000E+00  0.00000000E+00
  0.00000000E+00  0.00000000E+00  0.00000000E+00
  0.00000000E+00  0.00000000E+00  0.00000000E+00
  0.00000000E+00  0.00000000E+00  0.00000000E+00
  0.00000000E+00  0.00000000E+00  0.00000000E+00
  0.00000000E+00  0.00000000E+00  0.00000000E+00
  0.00000000E+00  0.00000000E+00  0.00000000E+00
  0.00000000E+00  0.00000000E+00  0.00000000E+00
  0.00000000E+00  0.00000000E+00  0.00000000E+00
  0.00000000E+00  0.00000000E+00  0.00000000E+00
  0.00000000E+00  0.00000000E+00  0.00000000E+00
  0.00000000E+00  0.00000000E+00  0.00000000E+00
  0.00000000E+00  0.00000000E+00  0.00000000E+00
  0.00000000E+00  0.00000000E+00  0.00000000E+00
  0.00000000E+00  0.00000000E+00  0.00000000E+00
  0.00000000E+00  0.00000000E+00  0.00000000E+00
  0.00000000E+00  0.00000000E+00  0.00000000E+00
  0.00000000E+00  0.00000000E+00  0.00000000E+00
  0.00000000E+00  0.00000000E+00  0.00000000E+00
  0.00000000E+00  0.00000000E+00  0.00000000E+00
  0.00000000E+00  0.00000000E+00  0.00000000E+00
  0.00000000E+00  0.00000000E+00  0.00000000E+00
  0.00000000E+00  0.00000000E+00  0.00000000E+00
  0.00000000E+00  0.00000000E+00  0.00000000E+00
  0.00000000E+00  0.00000000E+00  0.00000000E+00
  0.00000000E+00  0.00000000E+00  0.00000000E+00
  0.00000000E+00  0.00000000E+00  0.00000000E+00
  0.00000000E+00  0.00000000E+00  0.00000000E+00
  0.00000000E+00  0.00000000E+00  0.00000000E+00
  0.00000000E+00  0.00000000E+00  0.00000000E+00
  0.00000000E+00  0.00000000E+00  0.00000000E+00
  0.00000000E+00  0.00000000E+00  0.00000000E+00
  0.00000000E+00  0.00000000E+00  0.00000000E+00
  0.00000000E+00  0.00000000E+00  0.00000000E+00
  0.00000000E+00  0.00000000E+00  0.00000000E+00
  0.00000000E+00  0.00000000E+00  0.00000000E+00
  0.00000000E+00  0.00000000E+00  0.00000000E+00
  0.00000000E+00  0.00000000E+00  0.00000000E+00
  0.00000000E+00  0.00000000E+00  0.00000000E+00
  0.00000000E+00  0.00000000E+00  0.00000000E+00
  0.00000000E+00  0.00000000E+00  0.00000000E+00
  0.00000000E+00  0.00000000E+00  0.00000000E+00
  0.00000000E+00  0.00000000E+00  0.00000000E+00
  0.00000000E+00  0.00000000E+00  0.00000000E+00
  0.00000000E+00  0.00000000E+00  0.00000000E+00
  0.00000000E+00  0.00000000E+00  0.00000000E+00
  0.00000000E+00  0.00000000E+00  0.00000000E+00
  0.00000000E+00  0.00000000E+00  0.00000000E+00
  0.00000000E+00  0.00000000E+00  0.00000000E+00
  0.00000000E+00  0.00000000E+00  0.00000000E+00
  0.00000000E+00  0.00000000E+00  0.00000000E+00
  0.00000000E+00  0.00000000E+00  0.00000000E+00
  0.00000000E+00  0.00000000E+00  0.00000000E+00
  0.00000000E+00  0.00000000E+00  0.00000000E+00
  0.00000000E+00  0.00000000E+00  0.00000000E+00
  0.00000000E+00  0.00000000E+00  0.00000000E+00
  0.00000000E+00  0.00000000E+00  0.00000000E+00
  0.00000000E+00  0.00000000E+00  0.00000000E+00
  0.00000000E+00  0.00000000E+00  0.00000000E+00
  0.00000000E+00  0.00000000E+00  0.00000000E+00
  0.00000000E+00  0.00000000E+00  0.00000000E+00
  0.00000000E+00  0.00000000E+00  0.00000000E+00
  0.00000000E+00  0.00000000E+00  0.00000000E+00
  0.00000000E+00  0.00000000E+00  0.00000000E+00
  0.00000000E+00  0.00000000E+00  0.00000000E+00
  0.00000000E+00  0.00000000E+00  0.00000000E+00
  0.00000000E+00  0.00000000E+00  0.00000000E+00
  0.00000000E+00  0.00000000E+00  0.00000000E+00
  0.00000000E+00  0.00000000E+00  0.00000000E+00
  0.00000000E+00  0.00000000E+00  0.00000000E+00
  0.00000000E+00  0.00000000E+00  0.00000000E+00
  0.00000000E+00  0.00000000E+00  0.00000000E+00
  0.00000000E+00  0.00000000E+00  0.00000000E+00
  0.00000000E+00  0.00000000E+00  0.00000000E+00
  0.00000000E+00  0.00000000E+00  0.00000000E+00
  0.00000000E+00  0.00000000E+00  0.00000000E+00
  0.00000000E+00  0.00000000E+00  0.00000000E+00
  0.00000000E+00  0.00000000E+00  0.00000000E+00
  0.00000000E+00  0.00000000E+00  0.00000000E+00
  0.00000000E+00  0.00000000E+00  0.00000000E+00
  0.00000000E+00  0.00000000E+00  0.00000000E+00
  0.00000000E+00  0.00000000E+00  0.00000000E+00
  0.00000000E+00  0.00000000E+00  0.00000000E+00
  0.00000000E+00  0.00000000E+00  0.00000000E+00
  0.00000000E+00  0.00000000E+00  0.00000000E+00
  0.00000000E+00  0.00000000E+00  0.00000000E+00
  0.00000000E+00  0.00000000E+00  0.00000000E+00
  0.00000000E+00  0.00000000E+00  0.00000000E+00
  0.00000000E+00  0.00000000E+00  0.00000000E+00
  0.00000000E+00  0.00000000E+00  0.00000000E+00
  0.00000000E+00  0.00000000E+00  0.00000000E+00
  0.00000000E+00  0.00000000E+00  0.00000000E+00
  0.00000000E+00  0.00000000E+00  0.00000000E+00
  0.00000000E+00  0.00000000E+00  0.00000000E+00
  0.00000000E+00  0.00000000E+00  0.00000000E+00
  0.00000000E+00  0.00000000E+00  0.00000000E+00
  0.00000000E+00  0.00000000E+00  0.00000000E+00
  0.00000000E+00  0.00000000E+00  0.00000000E+00
  0.00000000E+00  0.00000000E+00  0.00000000E+00
  0.00000000E+00  0.00000000E+00  0.00000000E+00
  0.00000000E+00  0.00000000E+00  0.00000000E+00
  0.00000000E+00  0.00000000E+00  0.00000000E+00
  0.00000000E+00  0.00000000E+00  0.00000000E+00
  0.00000000E+00  0.00000000E+00  0.00000000E+00
  0.00000000E+00  0.00000000E+00  0.00000000E+00
  0.00000000E+00  0.00000000E+00  0.00000000E+00
  0.00000000E+00  0.00000000E+00  0.00000000E+00
  0.00000000E+00  0.00000000E+00  0.00000000E+00
  0.00000000E+00  0.00000000E+00  0.00000000E+00
  0.00000000E+00  0.00000000E+00  0.00000000E+00
  0.00000000E+00  0.00000000E+00  0.00000000E+00
  0.00000000E+00  0.00000000E+00  0.00000000E+00
  0.00000000E+00  0.00000000E+00  0.00000000E+00
  0.00000000E+00  0.00000000E+00  0.00000000E+00
  0.00000000E+00  0.00000000E+00  0.00000000E+00
  0.00000000E+00  0.00000000E+00  0.00000000E+00
  0.00000000E+00  0.00000000E+00  0.00000000E+00
  0.00000000E+00  0.00000000E+00  0.00000000E+00
  0.00000000E+00  0.00000000E+00  0.00000000E+00
  0.00000000E+00  0.00000000E+00  0.00000000E+00
  0.00000000E+00  0.00000000E+00  0.00000000E+00
  0.00000000E+00  0.00000000E+00  0.00000000E+00
  0.00000000E+00  0.00000000E+00  0.00000000E+00
  0.00000000E+00  0.00000000E+00  0.00000000E+00
  0.00000000E+00  0.00000000E+00  0.00000000E+00
  0.00000000E+00  0.00000000E+00  0.00000000E+00
  0.00000000E+00  0.00000000E+00  0.00000000E+00
  0.00000000E+00  0.00000000E+00  0.00000000E+00
  0.00000000E+00  0.00000000E+00  0.00000000E+00
  0.00000000E+00  0.00000000E+00  0.00000000E+00
  0.00000000E+00  0.00000000E+00  0.00000000E+00
  0.00000000E+00  0.00000000E+00  0.00000000E+00
  0.00000000E+00  0.00000000E+00  0.00000000E+00
  0.00000000E+00  0.00000000E+00  0.00000000E+00
  0.00000000E+00  0.00000000E+00  0.00000000E+00
  0.00000000E+00  0.00000000E+00  0.00000000E+00
