# Supplementary material for: The π-trap approach for obtaining crystal structure data of inherently amorphous cluster compounds
Source: Nat Commun. 2025 Aug 25;16:7903. doi: 10.1038/s41467-025-62928-y (PMC12378380; doi:10.1038/s41467-025-62928-y)
Supplement: Supplementary file 3 — Source Data [file 41467_2025_62928_MOESM3_ESM.zip › CONTCAR_comp3.xyz]

1084
                                        
Sn    5.523682   21.992591   11.284577
Sn   13.066930    2.846761   17.554758
Sn    3.773743   21.966256    3.080049
Sn   14.816889    2.873080   25.759279
Sn   14.816121   15.292732   17.499741
Sn    3.774514    9.546590   11.339605
Sn   13.066153   15.266429   25.704274
Sn    5.524466    9.572927    3.135089
Sn    6.215270    0.467467   13.274759
Sn   12.375355   24.371887   15.564596
Sn    3.088095    0.453624    1.106421
Sn   15.502539   24.385738   27.732938
Sn   15.503309   11.966048   15.526077
Sn    3.087318   12.873292   13.313249
Sn   12.376114   11.952217   27.694438
Sn    6.214505   12.887135    1.144903
Sn    9.149771   23.598410   11.302683
Sn    9.440846    1.240944   17.536656
Sn    0.151092   23.592699    3.094657
Sn   18.439542    1.246630   25.744704
Sn   18.438776   13.666292   17.514315
Sn    0.151868   11.173031   11.325012
Sn    9.440069   13.660619   25.722371
Sn    9.150541   11.178745    3.116984
Sn    7.731786   21.908445   14.601085
Sn   10.858820    2.930901   14.238262
Sn    1.550624   21.904540   28.622296
Sn   17.040017    2.934810    0.217037
Sn   17.039244   15.354487   14.202635
Sn    1.551387    9.484856   14.636698
Sn   10.858055   15.350579    0.181413
Sn    7.732562    9.488771   28.657934
Se    4.344757   24.165507   11.915363
Se   14.245870    0.673848   16.923985
Se    4.966757   24.123206    2.422417
Se   13.623868    0.716143   26.416931
Se   13.623117   13.135803   16.842087
Se    4.967513   11.703527   11.997252
Se   14.245093   13.093525   26.335055
Se    4.345527   11.745841    2.504309
Se    7.559501   22.315301    9.755683
Se   11.031118    2.524046   19.083661
Se    1.740809   22.280797    4.615662
Se   16.849835    2.558559   24.223687
Se   16.849067   14.978212   19.035334
Se    1.741576    9.861110    9.804005
Se   11.030344   14.943705   24.175367
Se    7.560272    9.895642    4.663991
Se    5.967186   20.529612   13.338974
Se   12.623422    4.309738   15.500369
Se    3.310107   20.505764    1.030222
Se   15.280522    4.333582   27.809103
Se   15.279775   16.753265   15.449933
Se    3.310865    8.086076   13.389427
Se   12.622655   16.729427   27.758655
Se    5.967959    8.109932    1.080703
Se    8.193640    1.090344   11.762224
Se   10.396987   23.749011   17.077118
Se    1.136672    1.077387    2.655239
Se   17.453950   23.761966   26.184130
Se   17.454720   11.342281   17.074892
Se    1.135908   13.497057   11.764432
Se   10.397740   11.329340   26.181904
Se    8.192869   13.510018    2.657442
Se    9.895870   22.220202   13.319544
Se    8.694743    2.619148   15.519802
Se   17.984053   22.230449    1.072057
Se    0.606578    2.608900   27.767298
Se    0.605807   15.028560   15.491710
Se   17.984827    9.810781   13.347609
Se    8.693974   15.038828   27.739231
Se    9.896640    9.800522    1.100128
Se    6.739617   24.094718   15.469209
Se   11.850998    0.744634   13.370134
Se    2.549476   24.087224   27.750538
Se   16.041170    0.752132    1.088813
Se   16.040401   13.171811   13.330853
Se    2.550233   11.667541   15.508477
Se   11.850229   13.164309    1.049540
Se    6.740393   11.675046   27.789808
 C   11.027261   23.665420   10.252162
 C    7.563356    1.173935   18.587174
 C   16.871868   23.667441    4.156257
 C    1.718767    1.171908   24.683106
 C    1.717996   13.591578   18.575923
 C   16.872645   11.247765   10.263409
 C    7.562583   13.593603   24.671850
 C   11.028035   11.245749    4.167502
 C   11.919196   22.610244   10.491359
 C    6.671423    2.229108   18.347988
 C   15.976050   22.614959    3.919368
 C    2.614579    2.224391   24.919991
 C    2.613809   14.644058   18.339035
 C   15.976828   10.195281   10.500298
 C    6.670645   14.648777   24.911042
 C   11.919971   10.190577    3.928308
 C   13.136676   22.549984    9.811360
 C    5.453948    2.289363   19.027982
 C   14.759682   22.558635    4.601753
 C    3.830943    2.280718   24.237597
 C    3.830173   14.700389   19.021428
 C   14.760458   10.138961    9.817916
 C    5.453170   14.709036   24.231039
 C   13.137445   10.130318    4.608312
 C   13.466330   23.542602    8.888910
 C    5.124293    1.296755   19.950430
 C   14.434305   23.553468    5.523331
 C    4.156313    1.285890   23.316014
 C    4.155552   13.705559   19.943011
 C   14.435083   11.133796    8.896338
 C    5.123518   13.716429   23.308583
 C   13.467102   11.122929    5.530763
 C   12.582966   24.599505    8.655876
 C    6.007646    0.239849   20.183466
 C   15.320925   24.608406    5.753443
 C    3.269692    0.230949   23.085903
 C    3.268932   12.650621   20.173123
 C   15.321701   12.188736    8.666227
 C    6.006887   12.659520   23.075554
 C   12.583739   12.179833    5.763803
 C   11.362668   24.667013    9.334718
 C    7.227955    0.172333   19.504615
 C   16.540882   24.671178    5.073370
 C    2.049743    0.168173   23.765985
 C    2.048978   12.587844   19.493046
 C   16.541661   12.251501    9.346293
 C    7.227178   12.592015   23.754399
 C   11.363438   12.247339    5.084955
 C    5.359271    2.306468   13.995234
 C   13.231371   22.532893   14.844115
 C    3.943377    2.299583    0.403341
 C   14.647234   22.539785   28.436023
 C   14.648010   10.120093   14.822992
 C    3.942612   14.719246   14.016331
 C   13.232119   10.113221   28.414909
 C    5.358490   14.726126    0.424428
 C    5.522242    3.508855   13.294736
 C   13.068403   21.330497   15.544610
 C    3.781238    3.492476    1.120317
 C   14.809368   21.346863   27.719064
 C   14.810147    8.927185   15.539956
 C    3.780476   15.912155   13.299363
 C   13.069148    8.910830   27.714408
 C    5.521466   15.928517    1.124923
 C    4.976305    4.687865   13.807465
 C   13.614338   20.151491   15.031878
 C    4.327382    4.678353    0.624010
 C   14.263212   20.161012   28.215398
 C   14.263992    7.741320   15.043624
 C    4.326632   17.098017   13.795691
 C   13.615089    7.731818   28.227137
 C    4.975532   17.107529    0.612191
 C    4.258597    4.667081   15.006598
 C   14.332043   20.172275   13.832746
 C    5.044444    4.673613   28.263632
 C   13.546159   20.165782    0.575783
 C   13.546940    7.746104   13.843901
 C    5.043673   17.093244   14.995421
 C   14.332793    7.752597    0.586925
 C    4.257817   17.086748   28.252411
 C    4.092714    3.469752   15.704022
 C   14.497915   21.369610   13.135323
 C    5.208863    3.485998   27.549494
 C   13.381752   21.353412    1.289896
 C   13.382521    8.933721   13.129777
 C    5.208092   15.905623   15.709547
 C   14.498667    8.949927    1.284347
 C    4.091938   15.889419   27.554988
 C    4.646178    2.288087   15.200921
 C   13.944453   22.551275   13.638425
 C    4.655442    2.297456   28.036377
 C   13.935185   22.541932    0.802988
 C   13.935957   10.122253   13.616682
 C    4.654667   14.717091   15.222637
 C   13.945202   10.131591    0.781250
 C    4.645404   14.707751   28.058086
 C    8.445045   20.848151   16.332936
 C   10.145576    3.991208   12.506415
 C    0.832325   20.845583   26.892511
 C   17.758300    3.993781    1.946837
 C   17.757539   16.413455   12.472834
 C    0.833097    8.425896   16.366501
 C   10.144806   16.410882    1.913266
 C    8.445811    8.428474   26.926076
 C    7.792404   20.993420   17.561046
 C   10.798216    3.845923   11.278302
 C    1.493149   20.975715   25.666999
 C   17.097473    3.863649    3.172355
 C   17.096719   16.283320   11.247314
 C    1.493913    8.556019   17.592017
 C   10.797440   16.265589    3.141384
 C    7.793175    8.573754   25.697964
 C    8.320687   20.399700   18.707781
 C   10.269928    4.439648   10.131560
 C    0.965055   20.378074   24.522122
 C   17.625563    4.461292    4.317220
 C   17.624811   16.880960   10.102442
 C    0.965816    7.958375   18.736885
 C   10.269153   16.859306    4.288125
 C    8.321460    7.980038   24.551227
 C    9.511901   19.674862   18.639801
 C    9.078720    5.164494   10.199551
 C   18.359659   19.663702   24.589739
 C    0.230961    5.175660    4.249614
 C    0.230206   17.595334   10.170058
 C   18.360416    7.244012   18.669271
 C    9.077944   17.584153    4.220142
 C    9.512674    7.255197   24.619212
 C   10.178502   19.546174   17.419274
 C    8.412129    5.293187   11.420075
 C   17.686685   19.548091   25.808013
 C    0.903941    5.291274    3.031341
 C    0.903184   17.710945   11.388334
 C   17.687439    7.128409   17.450995
 C    8.411357   17.712854    2.999613
 C   10.179268    7.126503   25.839740
 C    9.645173   20.129328   16.265426
 C    8.945458    4.710038   12.573928
 C   18.218893   20.136040   26.960091
 C    0.371737    4.703322    1.879265
 C    0.370978   17.122996   12.540408
 C   18.219652    7.716356   16.298921
 C    8.944689   17.129712    1.845761
 C    9.645937    7.709650   26.993590
 C    4.266896   20.801155   10.010151
 C   14.323718    4.038200   18.829189
 C    5.033287   20.790713    4.365514
 C   13.557335    4.048625   24.473819
 C   13.556572   16.468293   18.785188
 C    5.034057    8.371032   10.054148
 C   14.322948   16.457874   24.429850
 C    4.267674    8.381494    4.409517
 C    3.496598   21.393684    9.000783
 C   15.094012    3.445667   19.838560
 C    5.797725   21.401501    5.368671
 C   12.792897    3.437843   23.470662
 C   12.792133   15.857513   19.788353
 C    5.798489    8.981818    9.050992
 C   15.093228   15.865332   23.420477
 C    3.497383    8.974022    5.418886
 C    2.849379   20.586805    8.060273
 C   15.741254    4.252547   20.779063
 C    6.452760   20.610810    6.317253
 C   12.137864    4.228532   22.522081
 C   12.137097   16.648204   20.736928
 C    6.453514    8.191123    8.102405
 C   15.740479   16.672207   22.479970
 C    2.850134    8.167135    6.359384
 C    2.988388   19.198849    8.117875
 C   15.602254    5.640502   20.721450
 C    6.327023   19.221012    6.273875
 C   12.263595    5.618328   22.565464
 C   12.262825   18.038002   20.693541
 C    6.327768    6.801332    8.145777
 C   15.601493   18.060162   22.537594
 C    2.989132    6.779183    6.301760
 C    3.744639   18.603386    9.129326
 C   14.846005    6.235965   19.710003
 C    5.574286   18.607491    5.270481
 C   13.016331    6.231856   23.568866
 C   13.015559   18.651520   19.690134
 C    5.575042    6.187802    9.149173
 C   14.845252   18.655632   23.549033
 C    3.745383    6.183721    5.290318
 C    4.378470   19.405947   10.080935
 C   14.212165    5.433411   18.758398
 C    4.932463   19.393958    4.310617
 C   13.658163    5.445386   24.528735
 C   13.657392   17.865049   18.730272
 C    4.933226    6.974279   10.109053
 C   14.211402   17.853076   24.500645
 C    4.379229    6.986286    4.338715
 C   11.274386    7.801146   10.012556
 C    7.316234   17.038200   18.826788
 C   16.617807    7.808981    4.413731
 C    1.972821   17.030377   24.425620
 C    1.973587    4.610697   18.833401
 C   16.617034   20.228654   10.005936
 C    7.317008    4.618536   24.432234
 C   11.273608   20.220815    4.407111
 C   12.187185    7.624317    8.969639
 C    6.403438   17.215035   19.869708
 C   15.703575    7.629367    5.454889
 C    2.887047   17.209983   23.384453
 C    2.887821    4.790307   19.874561
 C   15.702798   20.049041    8.964777
 C    6.404219    4.795372   23.389309
 C   12.186400   20.043981    5.450034
 C   12.043377    8.344743    7.780763
 C    6.547244   16.494609   21.058583
 C   15.846578    8.346154    6.646081
 C    2.744039   16.493183   22.193264
 C    2.744817    4.073520   21.065753
 C   15.845805   20.765830    7.773585
 C    6.548022    4.074945   22.200441
 C   12.042596   20.764404    6.638905
 C   10.970895    9.227895    7.635460
 C    7.619727   15.611457   21.203887
 C   16.918825    9.229137    6.794836
 C    1.671786   15.610205   22.044526
 C    1.672567    3.190540   21.214506
 C   16.918057   21.648807    7.624834
 C    7.620499    3.191797   22.055134
 C   10.970123   21.647560    6.784206
 C   10.055975    9.392123    8.677330
 C    8.534648   15.447230   20.162019
 C   17.835061    9.396270    5.754536
 C    0.755562   15.443076   23.084825
 C    0.756336    3.023406   20.174208
 C   17.834289   21.815941    8.665134
 C    8.535415    3.027564   23.096998
 C   10.055208   21.811796    5.742343
 C   10.196326    8.691817    9.885706
 C    8.394295   16.147531   18.953639
 C   17.696437    8.698428    4.544610
 C    0.894188   16.140922   24.294748
 C    0.894956    3.721249   18.964282
 C   17.695663   21.118103    9.875057
 C    8.395067    3.727861   24.305380
 C   10.195553   21.111497    4.533960
 C    9.229637    8.898284   11.019233
 C    9.360986   15.941066   17.820112
 C    0.074279    8.905065    3.413967
 C   18.516348   15.934293   25.425392
 C   18.517114    3.514615   17.833639
 C    0.073502   21.324728   11.005702
 C    9.361762    3.521399   25.438908
 C    9.228864   21.317958    3.400429
 C    5.181419   14.079223    6.315738
 C   13.409223   10.760126   22.523590
 C   13.408440   23.179828   20.735402
 C    5.182187    1.659527    8.103944
 C    4.606240   12.707054    6.669321
 C   13.984394   12.132299   22.170010
 C   13.983629   24.551989   21.088988
 C    4.607003    0.287368    7.750350
 C    4.324063   12.841227    8.172476
 C   14.266565   11.998136   20.666858
 C   14.265798   24.417809   22.592144
 C    4.324832    0.421552    6.247199
 C    3.921843   14.310080    8.305016
 C   14.668797   10.529284   20.534311
 C   14.668011   22.948955   22.724687
 C    3.922616    1.890411    6.114664
 C   11.325011   16.555469   14.211693
 C    7.265581    8.283893   14.627693
 C   16.550077   16.528211    0.180566
 C    2.040557    8.311146   28.658771
 C    2.039785   20.730825   14.600255
 C    7.264790   20.703599   28.631297
 C   11.325820    4.135761    0.208036
 C    9.946884   17.013472   14.238336
 C    8.643714    7.825891   14.601039
 C   17.925276   16.994799    0.154166
 C    0.665358    7.844559   28.685171
 C    0.664588   20.264236   14.573853
 C   17.926068    4.575136   14.265488
 C    8.642928   20.245590   28.657965
 C    9.947696    4.593780    0.181372
 C    9.869346   18.247778   13.473333
 C    8.721249    6.591575   15.366036
 C   17.992187   18.236894    0.907814
 C    0.598445    6.602464   27.931536
 C    0.597682   19.022135   15.327486
 C   17.992971    5.817228   13.511843
 C    8.720466   19.011265   27.892985
 C    9.870160    5.828100    0.946357
 C   11.197833   18.554176   12.974433
 C    7.392770    6.285186   15.864944
 C   16.660294   18.539423    1.399499
 C    1.930340    6.299935   27.439847
 C    1.929571   18.719613   15.819172
 C   16.661083    6.119757   13.020156
 C    7.391992   18.704873   27.394069
 C   11.198629    6.134488    1.445276
 C   12.094726   17.506656   13.426784
 C    6.495876    7.332717   15.412607
 C   15.771833   17.481870    0.953852
 C    2.818800    7.357488   27.885473
 C    2.818030   19.777169   15.373544
 C   15.772622    5.062197   13.465797
 C    6.495085   19.752402   27.846389
 C   12.095535    5.086957    0.992944
 C   13.116512   17.056671   12.585145
 C    5.474096    7.782695   16.254249
 C   14.750173   17.033400    1.796504
 C    3.840456    7.805965   27.042829
 C    3.839687   20.225643   16.216190
 C   14.750950    4.613731   12.623161
 C    5.473306   20.202370   27.004737
 C   13.117319    4.636985    1.834595
 C   13.401494   15.637125   12.492392
 C    5.189112    9.202238   16.347009
 C   14.474340   15.613004    1.901665
 C    4.116290    9.226363   26.937656
 C    4.115520   21.646047   16.321359
 C   14.475119    3.193339   12.518005
 C    5.188328   21.621917   26.911960
 C   13.402297    3.217437    1.927366
 C   12.662231   14.719907   13.244156
 C    5.928374   10.119467   15.595254
 C   15.221770   14.693322    1.160972
 C    3.368848   10.146049   27.678359
 C    3.368074   22.565730   15.580661
 C   15.222563    2.273662   13.258706
 C    5.927579   22.539150   27.663716
 C   12.663039    2.300205    1.175606
 C   11.603829   15.185882   14.121367
 C    6.986767    9.653475   14.718015
 C   16.279799   15.157592    0.282860
 C    2.310834    9.681773   28.556469
 C    2.310051   22.101454   14.702557
 C   16.280596    2.737937   14.136808
 C    6.985954   22.073162   28.540957
 C   11.604661    2.766198    0.298369
 C   10.515097   14.226201   14.056447
 C    8.075498   10.613150   14.782930
 C   17.374503   14.205623    0.360897
 C    1.216114   10.633739   28.478416
 C    1.215336   23.053415   14.780611
 C   17.375295    1.785967   14.058765
 C    8.074701   23.032842   28.476049
 C   10.515918    1.806524    0.363276
 C    9.188915   14.669300   14.082490
 C    9.401677   10.170055   14.756874
 C    0.105679   14.657001    0.335419
 C   18.484942   10.182357   28.503898
 C   18.484162   22.602028   14.755130
 C    0.106481    2.237343   14.084233
 C    9.400882   22.589755   28.502129
 C    9.189742    2.249613    0.337204
 C    8.899594   16.088723   14.176138
 C    9.690999    8.750635   14.663220
 C    0.386009   16.077375    0.229109
 C   18.204630    8.761976   28.610226
 C   18.203852   21.181648   14.648798
 C    0.386807    3.657715   14.190549
 C    9.690213   21.170337   28.595778
 C    8.900407    3.669037    0.243558
 C    7.736174   16.362870   13.349710
 C   10.854437    8.476484   15.489632
 C    1.545061   16.366836    1.056575
 C   17.045575    8.472506   27.782767
 C   17.044798   20.892167   15.476265
 C    1.545855    3.947169   13.363074
 C   10.853658   20.896183   27.769383
 C    7.736965    3.943185    1.069956
 C    7.302284   15.113427   12.749650
 C   11.288334    9.725926   16.089695
 C    1.984820   15.125845    1.670027
 C   16.605796    9.713479   27.169315
 C   16.605025   22.133144   16.089721
 C    1.985606    2.706181   12.749617
 C   11.287556   22.145613   27.169321
 C    7.303065    2.693749    1.670018
 C    8.201500   14.067071   13.199903
 C   10.389105   10.772287   15.639451
 C    1.093868   14.069410    1.226802
 C   17.496749   10.769931   27.612523
 C   17.495964   23.189601   15.646511
 C    1.094657    1.649743   13.192852
 C   10.388310   23.191979   27.619555
 C    8.202297    1.647392    1.219778
 C    8.577056   13.044890   12.323953
 C   10.013570   11.794464   16.515405
 C    0.722040   13.052977    2.111026
 C   17.868573   11.786363   26.728289
 C   17.867792   24.206035   16.530745
 C    0.722813    0.633300   12.308634
 C   10.012781   24.214144   26.743595
 C    8.577833    0.625219    2.095746
 C    8.069451   13.030996   10.963516
 C   10.521184   11.808353   17.875841
 C    1.225138   13.054869    3.473317
 C   17.365480   11.784474   25.366011
 C   17.364705   24.204133   17.893032
 C    1.225896    0.635197   10.946341
 C   10.520420   24.228025   25.383157
 C    8.070203    0.611339    3.456175
 C    7.203128   14.041656   10.529277
 C   11.387510   10.797688   18.310067
 C    2.083339   14.075484    3.900840
 C   16.507277   10.763848   24.938499
 C   16.506511   23.183508   18.320543
 C    2.084094    1.655808   10.518810
 C   11.386748   23.217357   24.948943
 C    7.203877    1.622011    3.890399
 C    6.808198   15.100254   11.440586
 C   11.782428    9.739090   17.398753
 C    2.474429   15.128043    2.980695
 C   16.116190    9.711287   25.858652
 C   16.115421   22.130949   17.400386
 C    2.475208    2.708365   11.438951
 C   11.781660   22.158773   25.860270
 C    6.808966    2.680596    2.979067
 C    6.728764   16.337278   10.681238
 C   11.861868    8.502067   18.158096
 C    2.543051   16.372707    3.728476
 C   16.047579    8.466622   25.110865
 C   16.046815   20.886283   18.148162
 C    2.543820    3.953034   10.691165
 C   11.861110   20.921740   25.100933
 C    6.729519    3.917632    3.738406
 C    7.152854   17.537774   11.260725
 C   11.437772    7.301576   17.578602
 C    2.113531   17.565076    3.136384
 C   16.477099    7.274256   25.702954
 C   16.476341   19.693917   17.556077
 C    2.114311    5.145411   11.283255
 C   11.437010   19.721240   25.680425
 C    7.153616    5.118126    3.158919
 C    7.664626   17.548902   12.618224
 C   10.925979    7.290449   16.221113
 C    1.606243   17.560019    1.777109
 C   16.984390    7.279320   27.062238
 C   16.983627   19.698979   16.196788
 C    1.607031    5.140360   12.642540
 C   10.925204   19.710139   27.037920
 C    7.665421    5.129228    1.801422
 C    8.750759   18.510005   12.680333
 C    9.839849    6.329343   16.159014
 C    0.514048   18.513330    1.702439
 C   18.076588    6.326007   27.136903
 C   18.075826   18.745673   16.122126
 C    0.514834    6.093670   12.717210
 C    9.839073   18.749035   27.100019
 C    8.751556    6.090330    1.739322
 C    8.913235   19.091623   11.361277
 C    9.677388    5.747728   17.478071
 C    0.343340   19.105680    3.015486
 C   18.247304    5.733666   25.823859
 C   18.246535   18.153326   17.435170
 C    0.344122    6.686010   11.404165
 C    9.676629   18.167412   25.780957
 C    8.914000    6.671956    3.058389
 C    7.926156   18.492408   10.484538
 C   10.664483    6.346943   18.354802
 C    1.331312   18.521483    3.901068
 C   17.259327    6.317852   24.938280
 C   17.258565   18.737518   18.320745
 C    1.332094    6.101812   10.518580
 C   10.663727   18.766622   24.904231
 C    7.926902    6.072750    3.935106
 C    8.255125   18.207593    9.156944
 C   10.335520    6.631756   19.682398
 C    0.999433   18.247678    5.230249
 C   17.591203    6.591648   23.609097
 C   17.590444   19.011300   19.649934
 C    1.000201    5.828019    9.189405
 C   10.334777   19.051421   23.576628
 C    8.255850    5.787946    5.262716
 C    9.582120   18.516829    8.654532
 C    9.008536    6.322513   20.184821
 C   18.261058   18.553293    5.725267
 C    0.329583    6.286031   23.114087
 C    0.328828   18.705695   20.144944
 C   18.261810    6.133628    8.694388
 C    9.007793   18.742180   23.074203
 C    9.582842    6.097182    5.765142
 C   10.533283   19.097232    9.500783
 C    8.057359    5.742108   19.338593
 C   17.309086   19.119408    4.870311
 C    1.281552    5.719928   23.969037
 C    1.280798   18.139596   19.289984
 C   17.309845    6.699740    9.549354
 C    8.056614   18.161775   23.920435
 C   10.534022    6.677583    4.918904
 C   10.190933   19.389377   10.880650
 C    8.399703    5.449973   17.958719
 C   17.654433   19.400056    3.488906
 C    0.936220    5.439306   25.350445
 C    0.935454   17.858970   17.908574
 C   17.655210    6.980385   10.930752
 C    8.398937   17.869653   25.300310
 C   10.191695    6.969714    3.539034
 C   11.356761   19.117194   11.703334
 C    7.233857    5.722157   17.136039
 C   16.493258   19.113311    2.664810
 C    2.097380    5.726049   26.174538
 C    2.096616   18.145721   17.084477
 C   16.494044    6.693645   11.754858
 C    7.233082   18.141837   26.122987
 C   11.357549    6.697516    2.716360
 C   12.421408   18.652992   10.831281
 C    6.169221    6.186358   18.008103
 C   15.428496   18.650735    3.537635
 C    3.162145    6.188634   25.301713
 C    3.161381   18.608307   17.957297
 C   15.429273    6.231062   10.882043
 C    6.168459   18.606035   25.250895
 C   12.422170    6.233315    3.588442
 C   11.912592   18.638765    9.468974
 C    6.678046    6.200584   19.370402
 C   15.932502   18.652712    4.901869
 C    2.658140    6.186629   23.937471
 C    2.657387   18.606295   19.321542
 C   15.933264    6.233059    9.517798
 C    6.677303   18.620252   23.888601
 C   11.913329    6.219103    4.950746
 C   12.290504   17.615802    8.591270
 C    6.300139    7.223550   20.248113
 C   15.558214   17.635490    5.787931
 C    3.032416    7.203860   23.051405
 C    3.031663   19.623524   20.207609
 C   15.558960    5.215825    8.631743
 C    6.299390   19.643209   23.010884
 C   12.291233    5.196141    5.828454
 C   13.189225   16.566301    9.041622
 C    5.401420    8.273058   19.797771
 C   14.667978   16.575815    5.344365
 C    3.922650    8.263527   23.494956
 C    3.921895   20.683197   19.764059
 C   14.668733    4.156146    9.075299
 C    5.400671   20.692718   23.461210
 C   13.189963    4.146632    5.378128
 C   13.671829   16.577651   10.353439
 C    4.918804    8.261708   18.485960
 C   14.190589   16.571614    4.030708
 C    4.400046    8.267738   24.808624
 C    4.399283   20.687417   18.450391
 C   14.191349    4.151948   10.388967
 C    4.918038   20.681378   24.773008
 C   13.672586    4.157977    4.066317
 C   13.285277   17.640048   11.265205
 C    5.305349    7.199303   17.574190
 C   14.572884   17.628006    3.110452
 C    4.017756    7.211353   25.728888
 C    4.016985   19.631033   17.530126
 C   14.573660    5.208342   11.309224
 C    5.304583   19.618982   25.684781
 C   13.286044    5.220375    3.154548
 C   13.743586   15.339232   11.114092
 C    4.847033    9.500129   17.725312
 C   14.129884   15.325748    3.281419
 C    4.460752    9.513620   25.557910
 C    4.459983   21.933297   17.701105
 C   14.130643    2.906073   11.138262
 C    4.846262   21.919807   25.533650
 C   13.744357    2.919554    3.305675
 C   13.333027   14.135625   10.536982
 C    5.257608   10.703732   18.302415
 C   14.545713   14.130357    3.871184
 C    4.044910   10.709008   24.968128
 C    4.044135   23.128684   18.290897
 C   14.546478    1.710681   10.548495
 C    5.256846   23.123404   24.956549
 C   13.333783    1.715953    3.882786
 C   12.820577   14.127227    9.178475
 C    5.770071   10.712123   19.660915
 C   15.052947   14.138039    5.231626
 C    3.537677   10.701321   23.607699
 C    3.536909   23.120991   19.651326
 C   15.053693    1.718361    9.188054
 C    5.769313   23.131787   23.598058
 C   12.821312    1.707569    5.241279
 C   12.754220   15.313968    8.442802
 C    5.836444    9.525388   20.396586
 C   15.108878   15.331981    5.956518
 C    3.481761    9.507369   22.882808
 C    3.481001   21.927039   20.376216
 C   15.109618    2.912310    8.463156
 C    5.835701   21.945049   22.862400
 C   12.754928    2.894297    5.976942
 C   11.588156   15.589711    7.621945
 C    7.002503    9.249638   21.217434
 C   16.270120   15.623055    6.778722
 C    2.320505    9.216285   22.060617
 C    2.319747   21.635949   21.198403
 C   16.270869    3.203387    7.640945
 C    7.001775   21.669301   22.041563
 C   11.588858    3.170054    6.797780
 C   11.301142   17.011558    7.715664
 C    7.289519    7.827792   21.123706
 C   16.548201   17.045911    6.672920
 C    2.042425    7.793430   22.166419
 C    2.041675   20.213086   21.092603
 C   16.548954    4.626251    7.746746
 C    7.288786   20.247450   22.135299
 C   11.301847    4.591900    6.704038
 C    9.973319   17.452139    7.748663
 C    8.617336    7.387198   21.090698
 C   17.873301   17.494653    6.639857
 C    0.717334    7.344675   22.199489
 C    0.716585   19.764333   21.059539
 C   17.874040    5.074988    7.779804
 C    8.616601   19.806859   22.168312
 C    9.974034    5.032504    6.671026
 C    7.822671   16.956381    8.556804
 C   10.767980    7.882961   20.282549
 C    1.437394   17.004822    5.842910
 C   17.153222    7.834501   22.996439
 C   17.152465   20.254156   20.262590
 C    1.438157    4.585156    8.576743
 C   10.767246   20.302622   22.976472
 C    7.823388    4.536745    5.862862
 C    7.073919   16.040544    9.301314
 C   11.516724    8.798789   19.538037
 C    2.194626   16.086946    5.109624
 C   16.396000    8.752382   23.729720
 C   16.395243   21.172044   19.529315
 C    2.195375    3.667280    9.310008
 C   11.515975   21.218460   23.720991
 C    7.074652    3.620907    5.118352
 C    7.365218   14.620801    9.207689
 C   11.225436   10.218543   19.631651
 C    1.911867   14.666532    5.215862
 C   16.678756   10.172790   23.623488
 C   16.677999   22.592440   19.635543
 C    1.912615    2.246867    9.203796
 C   11.224685   22.638206   23.627361
 C    7.365939    2.201163    5.211986
 C    8.385528   14.167542    8.364624
 C   10.205136   10.671809   20.474728
 C    0.891547   14.214599    6.059375
 C   17.699067   10.624718   22.779957
 C   17.698298   23.044378   20.479072
 C    0.892294    1.794931    8.360298
 C   10.204397   23.091476   22.784285
 C    8.386235    1.747890    6.055051
 C    9.161266   15.121898    7.587775
 C    9.429393    9.717443   21.251577
 C    0.107014   15.171042    6.824490
 C   18.483608    9.668280   22.014854
 C   18.482850   22.087937   21.244172
 C    0.107749    2.751370    7.595192
 C    9.428653   22.137102   22.007435
 C    9.161972    2.702261    6.831902
 C    8.885641   16.489839    7.683496
 C    9.705017    8.349506   21.155855
 C    0.374236   16.539647    6.716777
 C   18.216391    8.299676   22.122562
 C   18.215640   20.719339   21.136455
 C    0.374982    4.119977    7.702880
 C    9.704277   20.769168   22.103163
 C    8.886356    4.070196    6.736178
 C   10.539121   14.664129    7.561699
 C    8.051552   10.175213   21.277663
 C   17.324537   14.704412    6.851316
 C    1.266078   10.134927   21.988019
 C    1.265320   22.554584   21.271010
 C   17.325274    2.284737    7.568359
 C    8.050819   22.594861   21.981334
 C   10.539807    2.244494    6.858010
 C   10.615205   13.427853    8.322452
 C    7.975450   11.411487   20.516925
 C   17.259357   13.460499    6.101981
 C    1.331253   11.378840   22.737351
 C    1.330489   23.798500   20.521680
 C   17.260110    1.040830    8.317692
 C    7.974703   23.831152   22.742056
 C   10.615918    1.008204    6.097277
 C   11.735271   13.164898    9.115672
 C    6.855382   11.674457   19.723715
 C   16.143895   13.183114    5.307307
 C    2.446719   11.656230   23.532026
 C    2.445947   24.075895   19.727010
 C   16.144642    0.763440    9.112357
 C    6.854621   24.094113   23.535251
 C   11.736002    0.745246    5.304076
 C   11.577793   12.578654   10.435073
 C    7.012847   12.260697   18.404316
 C   16.310115   12.585417    3.994096
 C    2.280500   12.253933   24.845224
 C    2.279727   24.673595   18.413812
 C   16.310876    0.165750   10.425580
 C    7.012084   24.680358   24.854658
 C   11.578539    0.159003    3.984674
 C   12.565382   13.179946   11.314487
 C    6.025252   11.659417   17.524910
 C   15.322050   13.172257    3.105570
 C    3.268569   11.667103   25.733759
 C    3.267800   24.086775   17.525270
 C   15.322813    0.752584   11.314114
 C    6.024472   24.079098   25.734052
 C   12.566145    0.760255    3.105272
 C   12.234407   13.469155   12.643853
 C    6.356206   11.370216   16.195540
 C   15.655558   13.450981    1.774656
 C    2.935061   11.388384   27.064665
 C    2.934283   23.808065   16.194362
 C   15.656334    1.031310   12.645013
 C    6.355411   23.789903   27.063429
 C   12.235204    1.049454    1.775896
 C   10.905425   13.164027   13.142815
 C    7.685194   11.675334   15.696559
 C   16.988102   13.149435    1.283202
 C    1.602514   11.689928   27.556128
 C    1.601732   24.109605   15.702903
 C   16.988894    0.729771   13.136468
 C    7.684406   24.095019   27.562416
 C   10.906209    0.744349    1.276914
 C    9.956022   12.585422   12.294102
 C    8.634602   12.253938   16.545274
 C   17.938213   12.584956    2.140572
 C    0.652396   12.254400   26.698744
 C    0.651614   24.674070   16.560291
 C   17.938980    0.165285   12.279087
 C    8.633819   24.673625   26.713702
 C    9.956794    0.165747    2.125623
 C   10.297615   12.286971   10.914924
 C    8.293017   12.552382   17.924457
 C   17.593617   12.297142    3.521298
 C    0.996994   12.542207   25.318019
 C    0.997755    0.122528   17.941014
 C   17.592839   24.716814   10.898366
 C    8.293780    0.132712   25.334516
 C   10.296836   24.706650    3.504809
 C    9.285395   13.119572    8.816778
 C    9.305254   11.719772   20.022591
 C    0.000694   13.155922    5.614918
 C   18.589917   11.683413   23.224408
 C   18.589146   24.103069   20.034623
 C    0.001450    0.736248    8.804742
 C    9.304508   24.139444   23.236409
 C    9.286118    0.699922    5.602921
 C    9.130902   12.563123   10.091893
 C    9.459739   12.276226   18.747475
 C    0.163579   12.588175    4.345730
 C   18.427032   12.251157   24.493596
 C   18.426264   24.670824   18.765435
 C    0.164340    0.168499   10.073932
 C    9.458972   24.695897   24.511519
 C    9.131650    0.143467    4.327810
 C   16.550866    4.108549   14.239101
 H   11.676289   21.828119   11.213013
 H    6.914342    3.011238   17.626336
 H   16.214897   21.832388    3.196869
 H    2.375734    3.006961   25.642491
 H    2.374968   15.426620   17.616526
 H   16.215676    9.412712   11.222796
 H    6.913561   15.430898   25.632697
 H   11.677057    9.408457    3.206655
 H   13.826930   21.726287    9.995024
 H    4.763692    3.113076   18.844318
 H   14.066600   21.736624    4.420437
 H    4.524023    3.102735   24.418914
 H    4.523257   15.522407   18.840110
 H   14.067378    9.316946    9.999230
 H    4.762919   15.532738   24.414706
 H   13.827703    9.306617    4.424638
 H   14.416478   23.486961    8.357869
 H    4.174140    1.352399   20.481473
 H   13.484899   23.501290    6.055923
 H    5.105715    1.338077   22.783414
 H    5.104956   13.757745   20.475605
 H   13.485676   11.081617    8.363750
 H    4.173368   13.772067   22.777551
 H   14.417254   11.067289    6.061800
 H   12.847132    0.542683    7.944572
 H    5.743480   24.296675   20.894766
 H   15.062672    0.553751    6.463431
 H    3.527943   24.285613   22.375902
 H    3.528722   11.865942   20.883120
 H   15.061910   12.973420    7.956234
 H    5.744250   11.877009   22.364242
 H   12.846366   12.962347    6.475106
 H   10.687971    0.663023    9.142390
 H    7.902651   24.176322   19.696951
 H   17.221122    0.665635    5.264094
 H    1.369500   24.173720   23.575251
 H    1.370281   11.754038   19.683767
 H   17.220360   13.085306    9.155575
 H    7.903409   11.756650   23.562066
 H   10.687203   13.082695    5.277290
 H    6.079654    3.537902   12.356027
 H   12.510998   21.301449   16.483321
 H    3.224593    3.508777    2.059806
 H   15.365995   21.330571   26.779566
 H   15.366780    8.910887   16.479453
 H    3.223839   15.928446   12.359864
 H   12.511744    8.881790   26.775700
 H    6.078870   15.957569    2.063633
 H    5.105502    5.628006   13.268364
 H   13.485151   19.211345   15.570973
 H    4.200262    5.610995    1.176529
 H   14.390329   19.228366   27.662882
 H   14.391116    6.808685   15.596146
 H    4.199501   18.030655   13.243170
 H   13.485897    6.791682   27.688035
 H    5.104715   18.047675    1.151293
 H    3.825691    5.590485   15.393188
 H   14.764947   19.248875   13.446150
 H    5.478439    5.601658   27.889668
 H   13.112175   19.237732    0.949750
 H   13.112950    6.818048   13.469935
 H    5.477662   18.021294   15.369391
 H   14.765705    6.829193    0.973514
 H    3.824909   18.010149   27.865817
 H    3.530892    3.450771   16.639423
 H   15.059745   21.388593   12.199927
 H    5.769939    3.479910   26.613533
 H   12.820669   21.359499    2.225850
 H   12.821442    8.939813   12.193820
 H    5.769168   15.899535   16.645503
 H   15.060496    8.968906    2.219749
 H    3.530102   15.870432   26.619596
 H    4.520536    1.359557   15.761874
 H   14.070092   23.479804   13.077475
 H    4.780213    1.376369   27.462955
 H   13.810402   23.463031    1.376389
 H   13.811172   11.043342   13.043275
 H    4.779442   13.796007   15.796054
 H   14.070842   11.060122    1.342201
 H    4.519759   13.779221   27.497140
 H    6.877701   21.581757   17.638781
 H   11.712915    3.257588   11.200565
 H    2.414672   21.553725   25.590005
 H   16.175949    3.285635    3.249337
 H   16.175198   15.705309   11.170323
 H    2.415436    9.134030   17.669011
 H   11.712144   15.677257    3.219113
 H    6.878468    9.162088   25.620233
 H    7.788508   20.495352   19.652158
 H   10.802107    4.343987    9.187190
 H    1.503037   20.461781   23.579856
 H   17.087576    4.377593    5.259482
 H   17.086825   16.797268    9.160177
 H    1.503801    8.042073   19.679149
 H   10.801332   16.763642    5.232495
 H    7.789283    8.075695   23.606854
 H    9.918042   19.201723   19.533646
 H    8.672581    5.637631    9.305704
 H   17.953708   19.187804   23.697243
 H    0.636903    5.651559    5.142108
 H    0.636152   18.071239    9.277566
 H   17.954472    6.768110   19.561767
 H    8.671806   18.057286    5.113986
 H    9.918811    6.782059   23.725366
 H   11.114511   18.986683   17.367361
 H    7.476124    5.852691   11.471994
 H   16.746823   18.995156   25.859266
 H    1.843802    5.844203    2.980095
 H    1.843047   18.263878   11.439584
 H   16.747579    6.575476   17.399744
 H    7.475355   18.272362    2.947697
 H   11.115273    6.567005   25.891654
 H   10.183907   20.033978   15.321676
 H    8.406724    4.805391   13.517677
 H   17.675891   20.050190   27.902326
 H    0.914738    4.789169    0.937025
 H    0.913976   17.208843   13.482650
 H   17.676651    7.630513   15.356683
 H    8.405955   17.225081    0.902011
 H   10.184668    7.614291   27.937341
 H    3.407275   22.480239    8.930355
 H   15.183345    2.359116   19.908981
 H    5.877111   22.489938    5.426790
 H   12.713518    2.349403   23.412548
 H   12.712753   14.769073   19.846468
 H    5.877874   10.070258    8.992870
 H   15.182554   14.778784   23.350038
 H    3.408048   10.060575    5.489312
 H    2.250430   21.041793    7.269802
 H   16.340197    3.797556   21.569530
 H    7.048267   21.079095    7.102478
 H   11.542353    3.760239   21.736858
 H   11.541591   16.179914   21.522155
 H    7.049017    8.659414    7.317174
 H   16.339420   16.217228   21.689498
 H    2.251190    8.622124    7.149853
 H    2.518485   18.575356    7.360428
 H   16.072159    6.263996   21.478896
 H    6.804454   18.610744    7.037160
 H   11.786165    6.228591   21.802179
 H   11.785400   18.648266   21.456825
 H    6.805188    6.191065    7.382483
 H   16.071414   18.683670   21.780152
 H    2.519219    6.155683    7.059204
 H    3.856679   17.518076    9.162202
 H   14.733973    7.321278   19.677116
 H    5.470627   17.520888    5.250535
 H   13.119977    7.318457   23.588820
 H   13.119208   19.738125   19.670173
 H    5.471380    5.101208    9.169124
 H   14.733239   19.740943   23.581948
 H    3.857411    5.098412    5.257419
 H    4.981272   18.936984   10.860914
 H   13.609362    5.902371   17.978417
 H    4.332206   18.911124    3.536960
 H   14.258401    5.928221   25.302395
 H   14.257634   18.347878   17.956606
 H    4.332989    6.491440   10.882715
 H   13.608610   18.322035   25.280633
 H    4.982032    6.517328    3.558731
 H   11.383158    7.220274   10.931150
 H    7.207453   17.619068   17.908192
 H   16.509905    7.231025    3.493131
 H    2.080720   17.608331   25.346215
 H    2.081492    5.188648   17.912802
 H   16.509127   19.650702   10.926534
 H    7.208233    5.199411   25.350824
 H   11.382388   19.639938    3.488524
 H   13.008539    6.914714    9.082491
 H    5.582077   17.924631   19.756855
 H   14.881925    6.920443    5.339035
 H    3.708693   17.918907   23.500309
 H    3.709472    5.499230   19.758706
 H   14.881148   19.340121    9.080630
 H    5.582857    5.504976   23.502159
 H   13.007759   19.334372    5.337191
 H   12.753488    8.214395    6.964594
 H    5.837135   16.624959   21.874755
 H   15.135666    8.213667    7.461214
 H    3.454952   16.625678   21.378134
 H    3.455731    4.206005   21.880883
 H   15.134894   20.633344    6.958449
 H    5.837910    4.205299   21.384260
 H   12.752706   20.634053    7.455086
 H   10.846724    9.784046    6.705512
 H    7.743901   15.055306   22.133837
 H   17.041917    9.783137    7.726097
 H    1.548700   15.056204   21.113265
 H    1.549476    2.636542   22.145770
 H   17.041151   22.202809    6.693573
 H    7.744671    2.635643   21.125181
 H   10.845948   22.203716    7.714160
 H    9.215680   10.078046    8.554583
 H    9.374942   14.761306   20.284763
 H    0.082961   10.082072    5.879996
 H   18.507658   14.757269   22.959367
 H   18.508431    2.337605   20.299670
 H    0.082194   22.501742    8.539680
 H    9.375712    2.341634   22.974254
 H    9.214911   22.497726    5.865082
 H    8.257923    9.263605   10.661546
 H   10.332697   15.575745   18.177800
 H    1.045033    9.270219    3.774534
 H   17.545588   15.569142   25.064828
 H   17.546359    3.149463   18.194204
 H    1.044256   21.689887   10.645138
 H   10.333481    3.156087   25.081222
 H    8.257147   21.683277    3.758114
 H    9.617755    9.638820   11.736792
 H    8.972868   15.200534   17.102550
 H   18.280532    9.645490    2.695129
 H    0.310088   15.193866   26.144228
 H    0.310857    2.774187   17.114805
 H   18.279760   22.065157   11.724539
 H    8.973650    2.780855   26.156465
 H    9.616983   22.058502    2.682875
 H    9.064368    7.967978   11.578075
 H    9.526256   16.871374   17.261275
 H    0.241189    7.974640    2.855768
 H   18.349442   16.864714   25.983588
 H   18.350206    4.445037   17.275438
 H    0.240415   20.394309   11.563902
 H    9.527025    4.451705   25.997757
 H    9.063599   20.387653    2.841579
 H    6.280065   14.096251    6.425697
 H   12.310579   10.743091   22.413618
 H   12.309790   23.162802   20.845363
 H    6.280837    1.676555    7.993985
 H    4.934119   14.398704    5.291105
 H   13.656516   10.440645   23.548225
 H   13.655737   22.860348   19.710763
 H    4.934891    1.979004    9.128583
 H    5.303813   11.893499    6.428382
 H   13.286814   12.945855   22.410957
 H   13.287598    0.526202   20.848048
 H    5.303035   24.313155    7.991287
 H    3.672513   12.530674    6.114313
 H   14.918122   12.308680   22.725024
 H   14.917352   24.728367   20.533984
 H    3.673279    0.110985    8.305357
 H    3.539034   12.163133    8.532160
 H   15.051594   12.676237   20.307173
 H   15.052367    0.256554   22.951834
 H    3.538262   24.582808    5.887506
 H    5.232848   12.643451    8.759149
 H   13.357779   12.195909   20.080188
 H   13.357012   24.615592   23.178816
 H    5.233617    0.223773    5.660524
 H    2.831511   14.444658    8.190587
 H   15.759133   10.394713   20.648723
 H   15.758340   22.814371   22.610263
 H    2.832290    2.024990    6.229088
 H    4.221839   14.752141    9.268732
 H   14.368795   10.087227   19.570599
 H   14.368000   22.506891   23.688394
 H    4.222623    2.332473    5.150955
 O    4.598793   15.023922    7.243879
 O   13.991857    9.815433   21.595457
 O   13.991063   22.235118   21.663538
 O    4.599561    2.604242    7.175815
