# Supplementary material for: The π-trap approach for obtaining crystal structure data of inherently amorphous cluster compounds
Source: Nat Commun. 2025 Aug 25;16:7903. doi: 10.1038/s41467-025-62928-y (PMC12378380; doi:10.1038/s41467-025-62928-y)
Supplement: Supplementary file 3 — Source Data [file 41467_2025_62928_MOESM3_ESM.zip › [(PhSn)4S6].xyz]

54
SingleMolecule PhSn4S6                  
Sn    9.451724   11.228382    8.082465
Sn   12.296817    9.585154   10.003292
Sn    9.448655   11.225928   11.918922
Sn    8.808938    8.010309   10.000103
 S    8.169292    9.160871   12.038355
 S   11.175434    7.436639   10.004803
 S   11.847823   10.877153   12.013858
 S    8.794918   12.564814   10.001085
 S    8.171470    9.163044    7.962492
 S   11.850117   10.870911    7.988183
 C    8.256931   13.791624    4.031966
 C    8.255645   13.790990   15.968580
 C    8.931260   12.334758   13.681726
 C    7.333639   12.902739   15.409730
 C   14.403782    9.179640   10.001843
 C    9.856054   13.223908   14.242941
 C    9.515504   13.951210   15.386764
 C    7.668871   12.173315   14.265639
 C   16.688819    9.980228    9.998677
 C   15.316262   10.242431    9.999991
 C   14.865418    7.858324   10.001954
 C    8.933960   12.336362    6.319085
 C   17.149337    8.661205    9.999153
 C    7.335479   12.903181    4.591427
 C   16.239425    7.601508   10.000636
 C    7.671373   12.174261    5.735674
 C    9.858270   13.225507    5.757084
 C    9.516989   13.952357    4.613185
 C    7.729464    6.156245    9.998715
 C    7.380148    5.550352   11.211798
 C    7.380649    5.551300    8.785022
 C    6.683501    4.338729   11.208267
 C    6.683930    4.339713    8.787344
 C    6.337046    3.734192    9.997498
 H    6.350657   12.775359   15.864900
 H    6.943919   11.478142   13.837380
 H    7.992050   14.359075   16.861402
 H   10.844760   13.351091   13.797383
 H   18.220913    8.458747    9.998455
 H   10.236767   14.642770   15.823985
 H   14.966411   11.276615    9.999565
 H   17.398647   10.808364    9.997354
 H   16.597905    6.571418   10.000897
 H   14.159998    7.024802   10.003072
 H    6.352378   12.775337    4.136603
 H    6.946740   11.479013    6.164363
 H    7.992696   14.359487    3.139175
 H   10.847140   13.353140    6.202110
 H   10.237869   14.644021    4.175519
 H    7.643532    6.018669   12.162345
 H    7.644530    6.020312    7.834952
 H    6.410802    3.867746   12.153482
 H    6.411506    3.869529    7.841641
 H    5.793656    2.788663    9.997051
