# Supplementary material for: The π-trap approach for obtaining crystal structure data of inherently amorphous cluster compounds
Source: Nat Commun. 2025 Aug 25;16:7903. doi: 10.1038/s41467-025-62928-y (PMC12378380; doi:10.1038/s41467-025-62928-y)
Supplement: Supplementary file 3 — Source Data [file 41467_2025_62928_MOESM3_ESM.zip › [(PhSn)4S6]_HSE.xyz]

54
SingleMolecule PhSn4S6                  
Sn    9.456593   11.217424    8.100177
Sn   12.278502    9.587206   10.002449
Sn    9.454120   11.216787   11.901891
Sn    8.819916    8.024857   10.000255
 S    8.194995    9.173965   12.008219
 S   11.159952    7.470454   10.001981
 S   11.822255   10.860370   11.987077
 S    8.814522   12.532524   10.000838
 S    8.197763    9.174551    7.991849
 S   11.824672   10.860882    8.017516
 C    8.271721   13.761131    4.081277
 C    8.268663   13.760937   15.920399
 C    8.942492   12.312019   13.645583
 C    7.351576   12.880822   15.362050
 C   14.362121    9.186365   10.002161
 C    9.860658   13.194260   14.208773
 C    9.522191   13.917310   15.345040
 C    7.686196   12.156414   14.225704
 C   16.635346    9.983409    9.998677
 C   15.271289   10.241779   10.000207
 C   14.825703    7.874038   10.002677
 C    8.945833   12.312564    6.356220
 C   17.094512    8.673093    9.999068
 C    7.354480   12.881770    4.640257
 C   16.191084    7.619425   10.001129
 C    7.689273   12.157497    5.776765
 C    9.864329   13.194166    5.792289
 C    9.525731   13.916991    4.656054
 C    7.750950    6.192771    9.998461
 C    7.400721    5.587673   11.202642
 C    7.402057    5.589805    8.792809
 C    6.706035    4.385349   11.199070
 C    6.707361    4.387431    8.793477
 C    6.360444    3.785937    9.995527
 H    6.373553   12.756570   15.811885
 H    6.963634   11.468409   13.799363
 H    8.006056   14.325408   16.807402
 H   10.844924   13.320010   13.769858
 H   18.159492    8.472955    9.997803
 H   10.239614   14.602203   15.781633
 H   14.924646   11.269875    9.999706
 H   17.340017   10.806712    9.997152
 H   16.548353    6.596325   10.001504
 H   14.127453    7.043603   10.004119
 H    6.376145   12.757837    4.190907
 H    6.966543   11.469988    6.203627
 H    8.009090   14.325540    3.194261
 H   10.848837   13.319559    6.230792
 H   10.243207   14.601463    4.218900
 H    7.662253    6.050358   12.148617
 H    7.664595    6.054165    7.847992
 H    6.433595    3.917473   12.137836
 H    6.435995    3.921241    7.853531
 H    5.817768    2.847915    9.994428
