# Supplementary material for: The π-trap approach for obtaining crystal structure data of inherently amorphous cluster compounds
Source: Nat Commun. 2025 Aug 25;16:7903. doi: 10.1038/s41467-025-62928-y (PMC12378380; doi:10.1038/s41467-025-62928-y)
Supplement: Supplementary file 3 — Source Data [file 41467_2025_62928_MOESM3_ESM.zip › [(PhSn)4Se6].xyz]

54
SingleMolecule PhSn4S6                  
Sn    9.431076   11.267171    8.015117
Sn   12.370990    9.560297   10.000216
Sn    9.427863   11.261845   11.988083
Sn    8.759231    7.945726    9.999995
Se    8.052476    9.105869   12.166236
Se   11.234773    7.272414    9.994128
Se   11.954316   10.902213   12.144025
Se    8.723364   12.715882   10.003715
Se    8.053403    9.112136    7.836438
Se   11.959547   10.917367    7.865102
 C    8.238049   13.839396    3.959895
 C    8.236661   13.838544   16.040611
 C    8.911003   12.381084   13.752341
 C    7.313717   12.951475   15.481384
 C   14.485994    9.160409    9.999496
 C    9.835327   13.270788   14.313588
 C    9.496126   13.998362   15.457707
 C    7.648695   12.222563   14.336975
 C   16.769087    9.969896    9.998885
 C   15.395223   10.226222    9.998687
 C   14.954855    7.841787   10.000416
 C    8.912336   12.384420    6.249885
 C   17.235327    8.652870    9.999761
 C    7.315371   12.952389    4.519693
 C   16.329599    7.589609   10.000528
 C    7.650272   12.224599    5.664874
 C    9.836379   13.273907    5.687914
 C    9.497293   14.000221    4.542991
 C    7.685841    6.081119    9.998003
 C    7.338809    5.473076   11.210559
 C    7.338859    5.473278    8.785297
 C    6.644219    4.260350   11.208322
 C    6.644192    4.260544    8.787526
 C    6.297542    3.655224    9.997883
 H    6.330495   12.824521   15.936203
 H    6.921690   11.529825   13.907325
 H    7.973958   14.406143   16.933950
 H   10.823543   13.399671   13.866519
 H   18.307701    8.454640    9.999917
 H   10.217944   14.689915   15.894144
 H   15.041121   11.259211    9.998018
 H   17.475597   10.800935    9.998541
 H   16.691712    6.560733   10.001456
 H   14.253866    7.004064   10.001205
 H    6.332267   12.824707    4.064787
 H    6.923369   11.531855    6.094679
 H    7.975397   14.406165    3.065999
 H   10.824408   13.403476    6.135207
 H   10.219003   14.691639    4.106092
 H    7.604216    5.940567   12.161371
 H    7.604169    5.940764    7.834470
 H    6.373483    3.789049   12.153960
 H    6.373267    3.789264    7.841917
 H    5.754802    2.709390    9.997854
