# Supplementary material for: The π-trap approach for obtaining crystal structure data of inherently amorphous cluster compounds
Source: Nat Commun. 2025 Aug 25;16:7903. doi: 10.1038/s41467-025-62928-y (PMC12378380; doi:10.1038/s41467-025-62928-y)
Supplement: Supplementary file 3 — Source Data [file 41467_2025_62928_MOESM3_ESM.zip › [(PhSn)4Se6]_HSE.xyz]

54
SingleMolecule PhSn4S6                  
Sn    9.437836   11.256505    8.035933
Sn   12.347076    9.556572   10.000399
Sn    9.437290   11.253660   11.966688
Sn    8.767897    7.962121    9.999023
Se    8.078927    9.127631   12.126196
Se   11.211891    7.307905    9.998416
Se   11.927972   10.885825   12.108625
Se    8.754340   12.683876   10.002194
Se    8.079649    9.130541    7.873299
Se   11.928711   10.889679    7.894501
 C    8.253408   13.809117    4.012720
 C    8.251729   13.807975   15.988508
 C    8.923632   12.357431   13.712149
 C    7.334471   12.927537   15.431304
 C   14.438528    9.164326   10.000103
 C    9.840710   13.242164   14.273763
 C    9.503943   13.965500   15.410198
 C    7.668310   12.203220   14.294482
 C   16.707158    9.977064    9.998865
 C   15.341168   10.225547    9.999081
 C   14.912815    7.855945   10.000883
 C    8.924546   12.360820    6.290715
 C   17.175902    8.670029    9.999659
 C    7.335989   12.928989    4.570310
 C   16.279719    7.610289   10.000659
 C    7.669395   12.205838    5.707894
 C    9.841590   13.245216    5.728868
 C    9.505160   13.967556    4.591481
 C    7.705394    6.119292    9.998158
 C    7.360080    5.511207   11.202210
 C    7.360228    5.511761    8.793711
 C    6.671921    4.305071   11.200276
 C    6.672112    4.305639    8.795032
 C    6.328151    3.703213    9.997545
 H    6.356924   12.802694   15.882325
 H    6.943798   11.516530   13.868596
 H    7.990475   14.372046   16.876143
 H   10.823580   13.370996   13.832035
 H   18.242273    8.477312    9.999485
 H   10.221388   14.651808   15.844748
 H   14.987191   11.251419    9.998400
 H   17.406046   10.805343    9.998073
 H   16.643726    6.589432   10.001256
 H   14.221507    7.019501   10.001657
 H    6.358708   12.803452    4.118923
 H    6.944930   11.519306    6.134004
 H    7.992480   14.372197    3.124307
 H   10.824247   13.374716    6.170847
 H   10.222709   14.653551    4.156677
 H    7.622164    5.973822   12.148303
 H    7.622460    5.974772    7.847880
 H    6.403576    3.836078   12.139743
 H    6.403855    3.837032    7.855362
 H    5.790140    2.762522    9.997277
